# Supplementary material for: The one-dimensional organic–inorganic hybrid: catena-poly[bis­[1-(3-ammonio­prop­yl)-1H-imidazolium] [[iodidoplumbate(II)]-tri-μ-iodido-plumbate(II)-tri-μ-iodido-[iodidoplumbate(II)]-di-μ-iodido]]
Source: Acta Crystallogr Sect E Struct Rep Online. 2011 Mar 15;67(Pt 4):m458–9. doi: 10.1107/S160053681100941X (PMC3099864; doi:10.1107/S160053681100941X)
Supplement: Supplementary file 1 [file e-67-0m458-sup1.cif]

##############################################################################
###                                                                        ###
###        Electronic paper (Acta Crystallographica Section E)             ###
###                                                                        ###
##############################################################################
#                                                                            #
# This CIF contains the data in a paper accepted for publication in Acta     #
# Crystallographica Section E. It conforms to the requirements of Notes      #
# for Authors for Section E, and has been peer reviewed under the auspices   #
# of the IUCr Commission on Journals.                                        #
#                                                                            #
# Full details of the Crystallographic Information File format               #
# are given in the paper "The Crystallographic Information File (CIF):       #
# a New Standard Archive File for Crystallography" by S. R. Hall, F. H.      #
# Allen and I. D. Brown [Acta Cryst. (1991), A47, 655-685].                  #
#                                                                            #
# The current version of the core CIF dictionary is obtainable from          #
# ftp://ftp.iucr.org/pub/cif_core.dic. The current version number is 2.4.    #
#                                                                            #
# Software is freely available for graphical display of the structure(s) in  #
# this CIF.  For information consult the CIF home page http://www.iucr.org/  #
# cif/home.html                                                              #
#                                                                            #
# This file may be used for bona fide research purposes within the           #
# scientific community so long as proper attribution is given to the journal # 
# article from which it was obtained.                                        #
#                                                                            #
##############################################################################
                                             
data_I
_audit_creation_method     SHELXL97
_chemical_name_systematic
;
<i>catena</i>-poly[bis[1-(3-ammoniopropyl)-1<i>H</i>-imidazolium]
[[iodidoplumbate(II)]-tri-\m-iodido-plumbate(II)-tri-\m-iodido-
[iodidoplumbate(II)]-di-\m-iodido]]
;
_chemical_name_common
               'bis[1-(3-ammoniopropyl)-1H-imidazolium] decaiodotriplumbate(II)'
_chemical_formula_moiety     '2(C6 H13 N3), I10 Pb3'
_chemical_formula_sum     'C12 H26 I10 N6 Pb3'
_chemical_formula_iupac     '(C6 H13 N3)2 [Pb3 I10]'
_chemical_formula_weight     2144.99
_symmetry_cell_setting     triclinic
_symmetry_space_group_name_H-M     'P -1'
_symmetry_space_group_name_Hall     '-P 1'
loop_
    _symmetry_equiv_pos_as_xyz
    'x, y, z'
    '-x, -y, -z'
_cell_length_a     8.652(3)
_cell_length_b     11.728(5)
_cell_length_c     11.972(6)
_cell_angle_alpha     117.21(3)
_cell_angle_beta     98.05(2)
_cell_angle_gamma     107.17(3)
_cell_volume     976.7(9)
_cell_formula_units_Z     1
_cell_measurement_reflns_used     25
_cell_measurement_theta_min     9
_cell_measurement_theta_max     15
_cell_measurement_temperature     293(2)
_exptl_crystal_description     flat
_exptl_crystal_colour     yellow
_exptl_crystal_size_max     0.4
_exptl_crystal_size_mid     0.2
_exptl_crystal_size_min     0.02
_exptl_crystal_density_diffrn     3.647
_exptl_crystal_density_meas     ?
_exptl_crystal_density_method     'not measured'
_exptl_crystal_F_000     916
_exptl_absorpt_coefficient_mu     20.812
_exptl_absorpt_correction_type     psi-scan
_exptl_absorpt_process_details     '(North <i>et al.</i>, 1968)'
_exptl_absorpt_correction_T_min     0.1389
_exptl_absorpt_correction_T_max     0.6241
_diffrn_ambient_temperature     293(2)
_diffrn_radiation_type     MoK\a
_diffrn_radiation_wavelength     0.71073
_diffrn_radiation_source     'fine-focus sealed tube'
_diffrn_radiation_monochromator     graphite
_diffrn_measurement_device_type     'Enraf--Nonius CAD-4'
_diffrn_measurement_device     '\k-geometry diffractometer'
_diffrn_measurement_method     'non-profiled \w/2\q'
_diffrn_reflns_number     4950
_diffrn_reflns_av_R_equivalents     0.0236
_diffrn_reflns_av_sigmaI/netI     0.0498
_diffrn_reflns_theta_min     2.02
_diffrn_reflns_theta_max     25.97
_diffrn_reflns_theta_full     25.97
_diffrn_measured_fraction_theta_max     0.991
_diffrn_measured_fraction_theta_full     0.991
_diffrn_reflns_limit_h_min     -10
_diffrn_reflns_limit_h_max     2
_diffrn_reflns_limit_k_min     -14
_diffrn_reflns_limit_k_max     14
_diffrn_reflns_limit_l_min     -14
_diffrn_reflns_limit_l_max     14
_diffrn_standards_number     2
_diffrn_standards_interval_time     120
_diffrn_standards_decay_%     6
loop_
    _diffrn_standard_refln_index_h
    _diffrn_standard_refln_index_k
    _diffrn_standard_refln_index_l
    6 -1 -3
    5 -6 1
_refine_special_details
;
Refinement of <i>F</i>^2^ against ALL reflections. The weighted <i>R</i>-factor
<i>wR</i> and goodness of fit <i>S</i> are based on <i>F</i>^2^, conventional
<i>R</i>-factors <i>R</i> are based on <i>F</i>, with <i>F</i> set to zero for
negative <i>F</i>^2^. The threshold expression of <i>F</i>^2^ >
\s(<i>F</i>^2^) is used only for calculating <i>R</i>-factors(gt) <i>etc</i>.
and is not relevant to the choice of reflections for refinement.
<i>R</i>-factors based on <i>F</i>^2^ are statistically about twice as large
as those based on <i>F</i>, and <i>R</i>-factors based on ALL data will be
even larger.
;
_reflns_number_total     3796
_reflns_number_gt     2749
_reflns_threshold_expression     I>2\s(I)
_refine_ls_structure_factor_coef     Fsqd
_refine_ls_matrix_type     full
_refine_ls_R_factor_all     0.0646
_refine_ls_R_factor_gt     0.0363
_refine_ls_wR_factor_gt     0.0972
_refine_ls_wR_factor_ref     0.1099
_refine_ls_goodness_of_fit_ref     1.015
_refine_ls_restrained_S_all     1.015
_refine_ls_number_reflns     3796
_refine_ls_number_parameters     143
_refine_ls_number_restraints     0
_refine_ls_hydrogen_treatment     constr
_refine_ls_weighting_scheme     calc
_refine_ls_weighting_details
       'calc w = 1/[\s^2^(Fo^2^)+(0.0630P)^2^+0.0000P] where P=(Fo^2^+2Fc^2^)/3'
_atom_sites_solution_hydrogens     geom
_atom_sites_solution_primary     direct
_atom_sites_solution_secondary     difmap
_refine_ls_shift/su_max     0.001
_refine_ls_shift/su_mean     0.000
_refine_diff_density_max     2.166
_refine_diff_density_min     -2.088
_refine_ls_extinction_method     'SHELXL97 (Sheldrick, 2008)'
_refine_ls_extinction_coef     0.00169(17)
_refine_ls_extinction_expression
                                  'Fc^*^=kFc[1+0.001xFc^2^\l^3^/sin(2\q)]^-1/4^'
loop_
    _atom_type_symbol
    _atom_type_description
    _atom_type_scat_dispersion_real
    _atom_type_scat_dispersion_imag
    _atom_type_scat_source
    'C' 'C' 0.0033 0.0016
                         'International Tables Vol C Tables 4.2.6.8 and 6.1.1.4'
    'H' 'H' 0.0000 0.0000
                         'International Tables Vol C Tables 4.2.6.8 and 6.1.1.4'
    'I' 'I' -0.4742 1.8119
                         'International Tables Vol C Tables 4.2.6.8 and 6.1.1.4'
    'N' 'N' 0.0061 0.0033
                         'International Tables Vol C Tables 4.2.6.8 and 6.1.1.4'
    'Pb' 'Pb' -3.3944 10.1111
                         'International Tables Vol C Tables 4.2.6.8 and 6.1.1.4'
_computing_data_collection     'CAD-4 EXPRESS (Duisenberg, 1992)'
_computing_cell_refinement     'CAD-4 EXPRESS (Duisenberg, 1992)'
_computing_data_reduction     'XCAD4 (Harms & Wocadlo, 1995)'
_computing_structure_solution     'SHELXS97 (Sheldrick, 2008)'
_computing_structure_refinement     'SHELXL97 (Sheldrick, 2008)'
_computing_molecular_graphics     'DIAMOND (Brandenburg, 2006)'
_computing_publication_material     'publCIF (Westrip, 2010)'
loop_
    _atom_site_type_symbol
    _atom_site_label
    _atom_site_fract_x
    _atom_site_fract_y
    _atom_site_fract_z
    _atom_site_U_iso_or_equiv
    _atom_site_adp_type
    _atom_site_calc_flag
    _atom_site_refinement_flags
    _atom_site_occupancy
    _atom_site_disorder_assembly
    _atom_site_disorder_group
    Pb Pb1 0.45091(5) 0.90517(4) 0.62320(4) 0.03669(15) Uani d . 1 . .
    Pb Pb2 0.5000 1.0000 1.0000 0.03708(18) Uani d S 1 . .
    I I1 0.76440(9) 0.98779(8) 0.52450(7) 0.0436(2) Uani d . 1 . .
    I I2 0.14853(9) 0.82298(7) 0.74775(7) 0.0436(2) Uani d . 1 . .
    I I3 0.67368(10) 0.82982(8) 0.79737(7) 0.0432(2) Uani d . 1 . .
    I I4 0.59957(11) 1.21598(7) 0.90100(8) 0.0505(2) Uani d . 1 . .
    I I5 0.30697(11) 0.59287(8) 0.38118(8) 0.0501(2) Uani d . 1 . .
    N N9 0.2562(18) 0.3757(14) 0.5290(12) 0.073(4) Uani d . 1 . .
    H H9A 0.2959 0.4198 0.4885 0.109 Uiso calc R 1 . .
    H H9B 0.1595 0.3006 0.4732 0.109 Uiso calc R 1 . .
    H H9C 0.3332 0.3487 0.5545 0.109 Uiso calc R 1 . .
    C C8 0.223(2) 0.4705(14) 0.6451(14) 0.060(4) Uani d . 1 . .
    H H8A 0.1398 0.5000 0.6172 0.073 Uiso calc R 1 . .
    H H8B 0.3281 0.5534 0.7047 0.073 Uiso calc R 1 . .
    C C7 0.1565(18) 0.3985(15) 0.7187(14) 0.057(3) Uani d . 1 . .
    H H7A 0.1032 0.4516 0.7762 0.069 Uiso calc R 1 . .
    H H7B 0.0682 0.3058 0.6536 0.069 Uiso calc R 1 . .
    C C6 0.2864(16) 0.3825(13) 0.8013(12) 0.050(3) Uani d . 1 . .
    H H6A 0.3363 0.3245 0.7449 0.060 Uiso calc R 1 . .
    H H6B 0.3773 0.4739 0.8663 0.060 Uiso calc R 1 . .
    N N1 0.2042(13) 0.3173(9) 0.8694(9) 0.045(2) Uani d . 1 . .
    C C2 0.1429(17) 0.1818(12) 0.8230(12) 0.050(3) Uani d . 1 . .
    H H2 0.1488 0.1127 0.7458 0.060 Uiso calc R 1 . .
    N N3 0.0710(14) 0.1625(10) 0.9077(11) 0.054(3) Uani d . 1 . .
    H H3 0.0212 0.0825 0.8993 0.065 Uiso calc R 1 . .
    C C4 0.0878(19) 0.2879(14) 1.0096(14) 0.058(3) Uani d . 1 . .
    H H4 0.0471 0.3025 1.0808 0.069 Uiso calc R 1 . .
    C C5 0.1731(18) 0.3842(14) 0.9870(13) 0.057(3) Uani d . 1 . .
    H H5 0.2065 0.4805 1.0411 0.069 Uiso calc R 1 . .
loop_
    _atom_site_aniso_label
    _atom_site_aniso_U_11
    _atom_site_aniso_U_22
    _atom_site_aniso_U_33
    _atom_site_aniso_U_12
    _atom_site_aniso_U_13
    _atom_site_aniso_U_23
    Pb1 0.0386(3) 0.0395(2) 0.0362(2) 0.01781(19) 0.01491(18) 0.02124(19)
    Pb2 0.0412(3) 0.0372(3) 0.0332(3) 0.0167(3) 0.0139(2) 0.0179(2)
    I1 0.0373(4) 0.0564(4) 0.0468(4) 0.0216(4) 0.0182(3) 0.0318(4)
    I2 0.0343(4) 0.0428(4) 0.0479(4) 0.0126(3) 0.0151(3) 0.0210(3)
    I3 0.0473(4) 0.0506(4) 0.0447(4) 0.0300(4) 0.0203(3) 0.0272(3)
    I4 0.0590(5) 0.0321(4) 0.0514(4) 0.0121(4) 0.0103(4) 0.0213(3)
    I5 0.0543(5) 0.0409(4) 0.0411(4) 0.0177(4) 0.0087(4) 0.0140(3)
    N9 0.090(10) 0.089(9) 0.074(8) 0.051(8) 0.035(7) 0.057(7)
    C8 0.085(11) 0.058(8) 0.062(8) 0.034(8) 0.029(7) 0.045(7)
    C7 0.063(9) 0.065(8) 0.062(8) 0.030(7) 0.026(7) 0.042(7)
    C6 0.045(7) 0.053(7) 0.055(7) 0.021(6) 0.019(6) 0.030(6)
    N1 0.044(6) 0.038(5) 0.042(5) 0.015(4) 0.006(4) 0.017(4)
    C2 0.055(8) 0.038(6) 0.041(6) 0.021(6) 0.005(6) 0.012(5)
    N3 0.056(7) 0.041(5) 0.058(6) 0.007(5) 0.009(5) 0.030(5)
    C4 0.068(9) 0.061(8) 0.058(8) 0.026(7) 0.038(7) 0.037(7)
    C5 0.064(9) 0.045(7) 0.051(7) 0.020(7) 0.018(7) 0.018(6)
_geom_special_details
;
All e.s.d.'s (except the e.s.d. in the dihedral angle between two l.s. planes)
are estimated using the full covariance matrix. The cell e.s.d.'s are taken
into account individually in the estimation of e.s.d.'s in distances, angles
and torsion angles; correlations between e.s.d.'s in cell parameters are only
used when they are defined by crystal symmetry. An approximate (isotropic)
treatment of cell e.s.d.'s is used for estimating e.s.d.'s involving l.s.
planes.
;
loop_
    _geom_bond_atom_site_label_1
    _geom_bond_atom_site_label_2
    _geom_bond_site_symmetry_2
    _geom_bond_distance
    _geom_bond_publ_flag
    Pb1 I5 . 3.155(2) y
    Pb1 I1 . 3.1757(13) y
    Pb1 I3 . 3.2264(14) y
    Pb1 I1 2_676 3.2652(13) y
    Pb1 I2 . 3.3039(14) y
    Pb1 I4 . 3.309(2) y
    Pb2 I4 . 3.2105(15) y
    Pb2 I4 2_677 3.2105(14) ?
    Pb2 I3 . 3.2388(14) y
    Pb2 I3 2_677 3.2388(14) ?
    Pb2 I2 2_677 3.263(2) ?
    Pb2 I2 . 3.263(2) y
    I1 Pb1 2_676 3.2653(13) ?
    N9 C8 . 1.460(17) ?
    N9 H9A . 0.8900 ?
    N9 H9B . 0.8900 ?
    N9 H9C . 0.8900 ?
    C8 C7 . 1.536(19) ?
    C8 H8A . 0.9700 ?
    C8 H8B . 0.9700 ?
    C7 C6 . 1.502(18) ?
    C7 H7A . 0.9700 ?
    C7 H7B . 0.9700 ?
    C6 N1 . 1.473(16) ?
    C6 H6A . 0.9700 ?
    C6 H6B . 0.9700 ?
    N1 C2 . 1.315(15) ?
    N1 C5 . 1.375(16) ?
    C2 N3 . 1.331(17) ?
    C2 H2 . 0.9300 ?
    N3 C4 . 1.362(16) ?
    N3 H3 . 0.8600 ?
    C4 C5 . 1.318(19) ?
    C4 H4 . 0.9300 ?
    C5 H5 . 0.9300 ?
loop_
    _geom_angle_atom_site_label_1
    _geom_angle_atom_site_label_2
    _geom_angle_atom_site_label_3
    _geom_angle_site_symmetry_1
    _geom_angle_site_symmetry_3
    _geom_angle
    _geom_angle_publ_flag
    I5 Pb1 I1 . . 90.09(5) y
    I5 Pb1 I3 . . 89.89(5) y
    I1 Pb1 I3 . . 88.94(4) y
    I5 Pb1 I1 . 2_676 95.96(5) y
    I1 Pb1 I1 . 2_676 92.18(4) y
    I3 Pb1 I1 . 2_676 174.05(2) y
    I5 Pb1 I2 . . 91.62(5) y
    I1 Pb1 I2 . . 175.04(2) y
    I3 Pb1 I2 . . 86.41(4) y
    I1 Pb1 I2 2_676 . 92.27(4) y
    I5 Pb1 I4 . . 172.82(3) y
    I1 Pb1 I4 . . 94.09(5) y
    I3 Pb1 I4 . . 84.36(5) y
    I1 Pb1 I4 2_676 . 89.73(5) y
    I2 Pb1 I4 . . 83.75(5) y
    I4 Pb2 I4 . 2_677 180.0 ?
    I4 Pb2 I3 . . 85.76(4) ?
    I4 Pb2 I3 2_677 . 94.24(4) y
    I3 Pb2 I3 . 2_677 180.0 ?
    I4 Pb2 I2 2_677 . 94.02(5) ?
    I4 Pb2 I2 . . 85.98(5) y
    I3 Pb2 I2 2_677 . 93.10(5) ?
    I3 Pb2 I2 . . 86.90(5) y
    I2 Pb2 I2 2_677 . 180.0 ?
    I3 Pb2 I2 2_677 2_677 86.90(5) ?
    I3 Pb2 I2 . 2_677 93.10(5) ?
    I4 Pb2 I2 2_677 2_677 85.98(5) ?
    I4 Pb2 I2 . 2_677 94.02(5) ?
    I4 Pb2 I3 . 2_677 94.24(4) ?
    I4 Pb2 I3 2_677 2_677 85.76(4) ?
    Pb1 I1 Pb1 . 2_676 87.82(4) y
    Pb2 I2 Pb1 . . 76.05(4) y
    Pb1 I3 Pb2 . . 77.46(4) y
    Pb2 I4 Pb1 . . 76.68(5) y
    C8 N9 H9A . . 109.5 ?
    C8 N9 H9B . . 109.5 ?
    H9A N9 H9B . . 109.5 ?
    C8 N9 H9C . . 109.5 ?
    H9A N9 H9C . . 109.5 ?
    H9B N9 H9C . . 109.5 ?
    N9 C8 C7 . . 111.1(11) ?
    N9 C8 H8A . . 109.4 ?
    C7 C8 H8A . . 109.4 ?
    N9 C8 H8B . . 109.4 ?
    C7 C8 H8B . . 109.4 ?
    H8A C8 H8B . . 108.0 ?
    C6 C7 C8 . . 116.4(12) ?
    C6 C7 H7A . . 108.2 ?
    C8 C7 H7A . . 108.2 ?
    C6 C7 H7B . . 108.2 ?
    C8 C7 H7B . . 108.2 ?
    H7A C7 H7B . . 107.3 ?
    N1 C6 C7 . . 109.8(10) ?
    N1 C6 H6A . . 109.7 ?
    C7 C6 H6A . . 109.7 ?
    N1 C6 H6B . . 109.7 ?
    C7 C6 H6B . . 109.7 ?
    H6A C6 H6B . . 108.2 ?
    C2 N1 C5 . . 108.9(12) ?
    C2 N1 C6 . . 124.3(10) ?
    C5 N1 C6 . . 126.8(10) ?
    N1 C2 N3 . . 106.8(10) ?
    N1 C2 H2 . . 126.6 ?
    N3 C2 H2 . . 126.6 ?
    C2 N3 C4 . . 110.1(10) ?
    C2 N3 H3 . . 124.9 ?
    C4 N3 H3 . . 124.9 ?
    C5 C4 N3 . . 106.2(11) ?
    C5 C4 H4 . . 126.9 ?
    N3 C4 H4 . . 126.9 ?
    C4 C5 N1 . . 108.0(12) ?
    C4 C5 H5 . . 126.0 ?
    N1 C5 H5 . . 126.0 ?
loop_
    _geom_hbond_atom_site_label_D
    _geom_hbond_atom_site_label_H
    _geom_hbond_atom_site_label_A
    _geom_hbond_site_symmetry_A
    _geom_hbond_distance_DH
    _geom_hbond_distance_HA
    _geom_hbond_distance_DA
    _geom_hbond_angle_DHA
    N9 H9A I5 1_555 0.89 2.84 3.67(2) 155.8
    N9 H9B I2 2_566 0.89 2.90 3.68(2) 146.5
    N9 H9C I5 2_666 0.89 2.89 3.64(2) 143.2
data_global
_journal_date_recd_electronic     2011-02-19
_journal_date_accepted     2011-03-11
_journal_name_full     'Acta Crystallographica, Section E'
_journal_year     2011
_journal_volume     67
_journal_issue      4
_journal_page_first     m458
_journal_page_last     m459
_journal_paper_category     QM
_journal_coeditor_code     YK2002
_publ_contact_author_name     'Habib Boughzala'
_publ_contact_author_address
;
Laboratoire de Materiaux et Cristallochimie
Institut Pr\'eparatoire aux \'Etudes Ingenieur Nabeul
8000 Mrezga
Nabeul
Tunisia
;
_publ_contact_author_email     habib.boughzala@ipein.rnu.tn
_publ_contact_author_fax     '216 72 220181'
_publ_contact_author_phone     '216 72 220091'
_publ_section_title
;\
A new one-dimensional organic--inorganic hybrid:
<i>catena</i>-poly[bis[1-(3-ammoniopropyl)-1<i>H</i>-imidazolium]
[[iodidoplumbate(II)]-tri-\m-iodido-plumbate(II)-tri-\m-iodido-\
[iodidoplumbate(II)]-di-\m-iodido]]
;
loop_
    _publ_author_name
    _publ_author_address
    'Trigui, A.'
;
Laboratoire de Physique Appliqu\'ee (LPA)
Facult\'e des Sciences de Sfax
3018
BP 802
Tunisia
;
    'Boughzala, H.'
;
Laboratoire de Cristallochimie et des Mat\'eriaux
Facult\'e des Sciences de Tunis
Tunisia
;
    'Driss, A.'
;
Laboratoire de Cristallochimie et des Mat\'eriaux
Facult\'e des Sciences de Tunis
Tunisia
;
    'Abid, Y.'
;
Laboratoire de Physique Appliqu\'ee (LPA)
Facult\'e des Sciences de Sfax
3018
BP 802
Tunisia
;
