# Supplementary material for: The one-dimensional organic–inorganic hybrid: catena-poly[bis­[1-(3-ammonio­prop­yl)-1H-imidazolium] [[iodidoplumbate(II)]-tri-μ-iodido-plumbate(II)-tri-μ-iodido-[iodidoplumbate(II)]-di-μ-iodido]]
Source: Acta Crystallogr Sect E Struct Rep Online. 2011 Mar 15;67(Pt 4):m458–9. doi: 10.1107/S160053681100941X (PMC3099864; doi:10.1107/S160053681100941X)
Supplement: Supplementary file 2 [file e-67-0m458-Isup2.hkl]

# 
# h,k,l, Fc-squared, Fo-squared, sigma(Fo-squared) and status flag 
# 
data_I
_shelx_title ' bz46 in P -1   2[Aminopropylimidazole]2+ [Pb3I10]4-' 
_shelx_refln_list_code          4 
_shelx_F_calc_maximum      512.20 
_exptl_crystal_F_000       916.00 
_reflns_d_resolution_high  0.8115 
 
loop_ 
 _symmetry_equiv_pos_as_xyz 
 'x, y, z' 
 '-x, -y, -z' 
 
_cell_length_a     8.6523 
_cell_length_b    11.7283 
_cell_length_c    11.9719 
_cell_angle_alpha 117.213 
_cell_angle_beta   98.048 
_cell_angle_gamma 107.167 
 
_shelx_F_squared_multiplier     1.000 
 
loop_ 
 _refln_index_h 
 _refln_index_k 
 _refln_index_l 
 _refln_F_squared_calc 
 _refln_F_squared_meas 
 _refln_F_squared_sigma 
 _refln_observed_status 
   1   0   0    71475.30    77517.50    923.48 o 
   2   0   0     3811.75     4273.97    175.12 o 
   3   0   0     7270.85     7626.65    309.92 o 
   4   0   0     1010.60     1084.24     88.58 o 
   6   0   0     1530.26     1351.34    135.87 o 
   7   0   0     1151.90     1285.68    107.86 o 
   8   0   0      194.20      -33.27    229.59 o 
   9   0   0      481.93       79.87    297.50 o 
  -9   1   0      115.79      338.05    338.05 o 
  -8   1   0      233.51      272.19    292.82 o 
  -7   1   0      449.43      667.58    385.37 o 
  -6   1   0     2229.27     2458.06    223.88 o 
  -5   1   0      420.28     -374.75    374.75 o 
  -4   1   0    53196.46    55263.23   1018.56 o 
  -3   1   0   104722.12   113049.14    956.82 o 
  -2   1   0    38477.02    39428.59    294.76 o 
  -1   1   0    51533.55    57893.45    664.34 o 
   0   1   0    79728.91    87713.84    331.80 o 
   1   1   0    12019.82    11666.40    158.79 o 
   2   1   0     5932.03     6009.59    180.45 o 
   3   1   0     1578.05     1942.74    141.29 o 
   4   1   0     2505.59     2695.52    196.68 o 
   5   1   0      540.38      591.77     59.91 o 
   6   1   0     3075.02     2704.83    207.29 o 
   7   1   0      326.29      181.69    158.40 o 
   8   1   0     3181.38     2980.53    196.57 o 
   9   1   0     1023.22     1214.23    122.49 o 
 -10   2   0      307.50      700.78    499.13 o 
  -9   2   0      481.55      660.24    417.97 o 
  -7   2   0     3275.07     3199.65    219.31 o 
  -6   2   0      865.89      816.25     67.24 o 
  -5   2   0    18788.87    18655.61    470.91 o 
  -4   2   0   236514.53   244454.14   1534.27 o 
  -3   2   0    74078.66    78472.55    732.11 o 
  -2   2   0     5180.13     5571.59    173.49 o 
  -1   2   0     8093.45     7919.33    132.02 o 
   0   2   0     2681.54     2850.68     86.31 o 
   1   2   0     5873.55     5826.35    137.41 o 
   2   2   0     4548.07     4751.75    145.62 o 
   3   2   0     4163.91     4223.10    226.38 o 
   4   2   0      318.47      380.71     49.92 o 
   5   2   0       36.48       17.30    105.14 o 
   6   2   0     2091.46     2322.83    175.19 o 
   7   2   0     1376.27     1412.25    107.20 o 
   8   2   0      519.15      663.57     97.84 o 
 -10   3   0      641.05      599.04    104.50 o 
  -9   3   0       71.19        0.00    169.02 o 
  -8   3   0    10433.65    10393.17    501.57 o 
  -7   3   0    37037.02    37990.14    838.87 o 
  -6   3   0     4168.90     3617.38    237.51 o 
  -5   3   0     8160.25     8685.43    318.66 o 
  -4   3   0    44501.59    45433.88    634.23 o 
  -3   3   0    10988.93    11170.93    280.87 o 
  -2   3   0     7057.60     7387.17    154.86 o 
  -1   3   0     1536.13     1844.94     85.34 o 
   0   3   0     5460.68     5649.35    140.04 o 
   1   3   0      204.78      300.09     25.40 o 
   2   3   0     5460.48     5668.59    181.31 o 
   3   3   0      777.96      985.40     64.58 o 
   4   3   0    24474.41    23962.79    628.27 o 
   5   3   0     1264.82     1479.59     99.88 o 
   6   3   0    10203.10    10630.02    542.30 o 
   7   3   0       14.13      186.99    149.06 o 
   8   3   0        0.25      289.46    167.02 o 
 -10   4   0      682.00      399.36    234.29 o 
  -9   4   0     1258.85     1210.41     87.22 o 
  -8   4   0    31220.95    30723.17    812.50 o 
  -7   4   0    28168.05    29559.62    719.45 o 
  -6   4   0      347.40      372.72     45.92 o 
  -5   4   0      175.13      199.65     39.27 o 
  -4   4   0     3136.63     2770.17    177.47 o 
  -3   4   0     8758.74     8210.68    265.10 o 
  -2   4   0     8614.31     8646.83    186.41 o 
  -1   4   0     6075.98     5838.61    155.85 o 
   0   4   0      894.00      795.33     44.44 o 
   1   4   0     4276.30     3951.97    154.74 o 
   2   4   0     2640.14     2519.01    191.36 o 
   3   4   0      410.53      440.63     54.58 o 
   4   4   0     1884.92     1955.78    157.21 o 
   5   4   0     6432.14     6162.99    417.90 o 
   6   4   0     1578.18     1432.35    107.21 o 
   7   4   0      232.38      376.67    215.62 o 
 -10   5   0      781.29      835.37     87.20 o 
  -9   5   0      278.53     -124.45    168.37 o 
  -8   5   0     7073.56     8159.78    430.66 o 
  -7   5   0     4936.25     4644.93    327.59 o 
  -6   5   0     6890.51     6200.75    324.74 o 
  -5   5   0     2477.69     2301.60    171.97 o 
  -4   5   0     5350.45     4872.26    236.53 o 
  -3   5   0      406.72      457.97     47.26 o 
  -2   5   0      892.83     1135.27     59.97 o 
  -1   5   0     2149.50     2142.02    117.84 o 
   0   5   0    42253.36    42292.11   1127.70 o 
   1   5   0      576.01      695.73     50.59 o 
   2   5   0    42448.46    43262.48    823.78 o 
   3   5   0     2929.45     2998.82    219.96 o 
   4   5   0      185.53       78.53    141.08 o 
   5   5   0      271.27      282.18    182.35 o 
   6   5   0      954.97      910.67    101.85 o 
   7   5   0       18.46       16.64     79.19 o 
 -10   6   0      103.14       94.49     70.54 o 
  -9   6   0       60.81       21.29    149.06 o 
  -8   6   0     1228.00     1305.66    105.20 o 
  -7   6   0     2648.88     2712.02    188.58 o 
  -6   6   0     2816.99     3244.55    244.61 o 
  -5   6   0     1368.65     1167.51     91.91 o 
  -4   6   0       92.98       92.50     37.27 o 
  -3   6   0     9207.42     9052.26    330.28 o 
  -2   6   0     4048.82     4118.46    369.11 o 
  -1   6   0     3107.08     3374.74    156.31 o 
   0   6   0     2136.99     1946.44    202.59 o 
   1   6   0     8063.73     8129.81    337.76 o 
   2   6   0     4537.31     4235.13    311.56 o 
   3   6   0      146.21      274.18     61.89 o 
   4   6   0       88.71      -89.17    158.38 o 
   5   6   0     1554.91     2000.28    141.83 o 
   6   6   0     1678.18     1939.02    145.16 o 
 -10   7   0     1927.47     1875.94    133.19 o 
  -9   7   0      598.11      697.54     79.21 o 
  -8   7   0     1764.04     1943.96    177.15 o 
  -7   7   0       29.95       54.57    152.38 o 
  -6   7   0      285.57      378.02     59.23 o 
  -5   7   0       67.51      149.06    107.80 o 
  -4   7   0    12270.67    12752.46    429.13 o 
  -3   7   0       24.17      -13.31    114.46 o 
  -2   7   0    43640.15    44316.26    960.14 o 
  -1   7   0    12296.71    12582.20    524.41 o 
   0   7   0      735.39      706.08     44.95 o 
   1   7   0     1194.51     1200.89    136.84 o 
   2   7   0     2217.80     2015.88    161.22 o 
   3   7   0       76.58      158.38    158.38 o 
   4   7   0     1220.94     1296.94    100.53 o 
   5   7   0     6460.46     6749.70    517.05 o 
 -10   8   0      834.71      855.35     98.52 o 
  -9   8   0       10.64       46.58    165.03 o 
  -8   8   0       69.08       21.96    153.72 o 
  -7   8   0     1539.09     1596.20    102.55 o 
  -6   8   0     1955.94     1845.07    135.88 o 
  -5   8   0     5775.38     5426.15    347.10 o 
  -4   8   0      379.09      467.89     61.90 o 
  -3   8   0     2271.08     1960.25    167.24 o 
  -2   8   0     3137.03     3136.56    165.22 o 
  -1   8   0        9.25       16.64    100.46 o 
   0   8   0       22.92      125.65     92.26 o 
   1   8   0     3912.29     3865.53    231.69 o 
   2   8   0     6162.77     5878.57    443.11 o 
   3   8   0     4521.29     5241.86    350.04 o 
   4   8   0     7702.74     7573.53    518.65 o 
  -9   9   0       91.33     -148.40    200.97 o 
  -8   9   0      945.04     1021.18     90.53 o 
  -7   9   0      138.92      218.27    157.72 o 
  -6   9   0    15033.43    15227.01    620.61 o 
  -5   9   0     9130.21     9656.52    463.24 o 
  -4   9   0      636.66      670.97     68.56 o 
  -3   9   0     2086.64     2357.49    181.19 o 
  -2   9   0     2573.79     2853.44    156.42 o 
  -1   9   0      286.00      349.01     48.44 o 
   0   9   0     1198.85     1239.93     66.73 o 
   1   9   0    15094.68    14980.43    458.05 o 
   2   9   0     5787.04     6221.81    464.28 o 
   3   9   0     1730.48     1768.61    144.50 o 
  -9  10   0     2377.27     2157.99    168.51 o 
  -8  10   0       21.62      129.76    178.34 o 
  -7  10   0        3.23        0.00    157.04 o 
  -6  10   0      302.09      367.37    192.33 o 
  -5  10   0       43.95      131.76    170.35 o 
  -4  10   0      190.29      213.62    135.09 o 
  -3  10   0     2790.75     2917.74    210.55 o 
  -2  10   0     9479.70    10191.24    558.41 o 
  -1  10   0     7313.08     7011.12    335.11 o 
   0  10   0    10367.14    10144.69    397.27 o 
   1  10   0     2716.34     2754.18    145.50 o 
   2  10   0      380.33      272.20    228.28 o 
  -8  11   0       78.09      170.35    155.71 o 
  -7  11   0      709.72      773.45     97.85 o 
  -6  11   0     1414.32     1518.08    159.80 o 
  -5  11   0      347.97      328.10    177.03 o 
  -4  11   0      582.33      422.65     91.19 o 
  -3  11   0    10872.08    11587.51    595.69 o 
  -2  11   0     6403.65     7118.47    332.35 o 
  -1  11   0      939.12      961.34     77.67 o 
   0  11   0     2121.94     2208.03    158.51 o 
   1  11   0      136.20      204.01     85.97 o 
  -7  12   0      640.47      662.93    106.49 o 
  -6  12   0     5209.18     5239.09    336.07 o 
  -5  12   0     3909.15     4503.38    347.90 o 
  -4  12   0     4181.46     4333.94    378.60 o 
  -3  12   0     1982.91     2379.47    219.10 o 
  -2  12   0      291.56      339.68    163.05 o 
  -1  12   0      144.74      259.68     83.43 o 
   3 -13   1       27.06      162.37    192.31 o 
   4 -13   1      346.56      254.23    250.23 o 
   5 -13   1       34.89      -96.49    201.63 o 
   6 -13   1       11.58      129.76    234.23 o 
   0 -12   1      413.70      511.69    106.44 o 
   1 -12   1      202.77       47.21    159.32 o 
   2 -12   1       65.82      104.70    179.67 o 
   3 -12   1     2669.33     2873.17    195.85 o 
   4 -12   1     5110.68     4549.88    368.10 o 
   5 -12   1       29.95      -56.56    203.62 o 
   6 -12   1      507.44      494.51     99.17 o 
   7 -12   1       69.93      -59.22    249.54 o 
  -2 -11   1        6.28       34.60    188.98 o 
  -1 -11   1        4.45      -51.02    125.68 o 
   0 -11   1     1124.53     1237.90     85.68 o 
   1 -11   1      687.20      639.37     69.55 o 
   2 -11   1      131.16      186.54    124.37 o 
   3 -11   1     1390.67     1342.34    110.53 o 
   4 -11   1       73.14      -95.82    179.67 o 
   5 -11   1     1544.93     1897.10    180.45 o 
   6 -11   1      561.00      646.29     87.86 o 
   7 -11   1       95.16      133.76    183.66 o 
   8 -11   1     1139.00      942.67    124.49 o 
  -3 -10   1       28.87     -223.59    223.59 o 
  -2 -10   1       71.65       87.84    210.95 o 
  -1 -10   1     1733.17     1747.41    119.20 o 
   0 -10   1     8336.47     8224.21    356.44 o 
   1 -10   1       96.31      174.71    114.33 o 
   2 -10   1     4184.09     3835.80    218.37 o 
   3 -10   1      354.77      164.39    170.38 o 
   4 -10   1      258.66      272.19    171.04 o 
   5 -10   1      250.06      337.41     70.54 o 
   6 -10   1     2228.19     2461.93    217.82 o 
   7 -10   1      242.46      387.98     75.20 o 
   8 -10   1     2311.44     2239.98    178.51 o 
   9 -10   1     2667.32     2737.12    184.52 o 
  -4  -9   1      681.88      858.63    107.83 o 
  -3  -9   1     1115.62     1128.42    118.50 o 
  -2  -9   1      481.92      455.92     87.86 o 
  -1  -9   1      200.56      126.72    208.30 o 
   0  -9   1       94.37       62.51    111.13 o 
   1  -9   1     4201.04     4318.95    373.46 o 
   2  -9   1     1428.67     1511.99     77.28 o 
   3  -9   1     2069.77     1854.62    136.56 o 
   4  -9   1     2340.04     2381.19    192.55 o 
   5  -9   1     1972.54     1946.34    167.86 o 
   6  -9   1     1129.81     1153.15    117.85 o 
   7  -9   1       80.70       66.55    167.03 o 
   8  -9   1      204.61      290.15    177.68 o 
   9  -9   1     8576.63     8861.63    528.85 o 
  -5  -8   1      177.23      167.70    257.54 o 
  -4  -8   1     5250.05     4912.36    379.46 o 
  -3  -8   1       66.99      175.68    195.64 o 
  -2  -8   1     7102.72     7226.86    434.69 o 
  -1  -8   1      136.98      157.20    107.52 o 
   0  -8   1       93.10      -81.15    133.42 o 
   1  -8   1      390.12      478.58    115.81 o 
   2  -8   1     4872.00     5284.53    345.04 o 
   3  -8   1      288.01      338.76     52.58 o 
   4  -8   1     5249.30     5630.08    323.72 o 
   5  -8   1     6759.68     6612.42    376.04 o 
   6  -8   1    10711.11     9797.98    474.41 o 
   7  -8   1      820.60      814.14     80.55 o 
   8  -8   1     2834.84     2941.59    255.18 o 
   9  -8   1    11379.45    10569.52    561.60 o 
  10  -8   1     1599.79     1576.05    139.16 o 
  -6  -7   1      333.35      470.52     93.17 o 
  -5  -7   1      193.36      311.44     85.18 o 
  -4  -7   1      330.98      339.42     77.87 o 
  -3  -7   1     1258.96     1324.36     99.21 o 
  -2  -7   1     1091.95     1057.32     82.56 o 
  -1  -7   1     5523.82     5220.90    235.31 o 
   0  -7   1     2062.78     1977.65    118.93 o 
   1  -7   1     4154.96     4356.06    195.83 o 
   2  -7   1     3313.58     3296.99    168.96 o 
   3  -7   1      198.95      233.60    127.11 o 
   4  -7   1      200.37      254.89     43.26 o 
   5  -7   1    43591.09    42236.97    843.73 o 
   6  -7   1    54368.29    55336.88   1018.02 o 
   7  -7   1     4360.91     4266.07    320.11 o 
   8  -7   1     1819.86     1957.33    125.87 o 
   9  -7   1     1049.24     1087.79     98.53 o 
  10  -7   1       55.38       51.24    182.33 o 
  -6  -6   1     2567.93     2414.05    203.17 o 
  -5  -6   1       59.06      266.84    169.02 o 
  -4  -6   1      681.71      630.37     88.53 o 
  -3  -6   1      220.85      221.61     62.56 o 
  -2  -6   1     3348.00     3539.96    242.71 o 
  -1  -6   1      300.69      172.44     92.83 o 
   0  -6   1     3688.25     3879.37    177.16 o 
   1  -6   1     6837.30     6708.40    212.17 o 
   2  -6   1    48033.52    46553.92    531.58 o 
   3  -6   1    14255.53    14439.43    414.40 o 
   4  -6   1     9734.64     9209.06    351.77 o 
   5  -6   1    57184.55    53549.42    907.47 o 
   6  -6   1    13091.71    13639.67    488.09 o 
   7  -6   1      301.70      231.60    124.45 o 
   8  -6   1     2123.09     2361.96    207.15 o 
   9  -6   1       96.27      242.23    150.39 o 
  10  -6   1      173.47        0.00    184.34 o 
  -6  -5   1      153.74      111.80    211.62 o 
  -5  -5   1     3120.93     3143.55    236.58 o 
  -4  -5   1      522.74      501.87     71.22 o 
  -3  -5   1     3260.28     3677.82    266.70 o 
  -2  -5   1     2945.33     2585.84    196.04 o 
  -1  -5   1      974.17      855.86     42.13 o 
   0  -5   1      415.62      380.83     31.28 o 
   1  -5   1    82023.39    80915.62   1605.51 o 
   2  -5   1   225891.86   220661.78   1328.21 o 
   3  -5   1    27633.92    25772.16    508.42 o 
   4  -5   1     1907.71     1814.00    143.28 o 
   5  -5   1     3859.28     3895.70    239.52 o 
   6  -5   1      292.17      202.33    129.78 o 
   7  -5   1     1377.93     1308.52     94.56 o 
   8  -5   1     2111.52     1807.78    104.58 o 
   9  -5   1       38.83      149.72    159.04 o 
  10  -5   1      267.17       49.25    151.73 o 
  -8  -4   1      439.84      294.17    208.31 o 
  -7  -4   1       61.86      -30.61    224.92 o 
  -6  -4   1      745.54      700.27     91.20 o 
  -5  -4   1      377.70      254.24     73.88 o 
  -4  -4   1     1423.96     1310.01     82.58 o 
  -3  -4   1     1938.87     1647.15    143.93 o 
  -2  -4   1    61151.66    62096.49    910.25 o 
  -1  -4   1    47493.75    47924.69    525.92 o 
   0  -4   1    16696.04    16307.60    264.11 o 
   1  -4   1   106956.25   102436.82   1256.49 o 
   2  -4   1    43483.43    44630.07    589.34 o 
   3  -4   1      227.19      264.23     31.95 o 
   4  -4   1     5833.58     5420.54    246.75 o 
   5  -4   1     2279.46     2268.13    169.29 o 
   6  -4   1      779.53      719.00     55.92 o 
   7  -4   1     1182.05     1293.74    106.54 o 
   8  -4   1     1452.25     1412.34    141.83 o 
   9  -4   1      943.67      923.99     85.87 o 
  10  -4   1      617.69      724.83     90.52 o 
  -8  -3   1      133.25      394.62    246.22 o 
  -7  -3   1      991.45     1035.20    107.85 o 
  -6  -3   1      949.90     1038.56     87.88 o 
  -5  -3   1     2221.98     2289.29    155.91 o 
  -4  -3   1      178.62      117.79    131.10 o 
  -3  -3   1    41552.67    42312.14    786.73 o 
  -2  -3   1   262350.75   272137.97   9672.53 o 
  -1  -3   1    50719.39    51597.27    472.33 o 
   0  -3   1     1384.60     1348.66     76.58 o 
   1  -3   1     5387.70     5090.17    167.15 o 
   2  -3   1      224.66      215.63    132.79 o 
   3  -3   1     7831.47     7181.18    251.70 o 
   4  -3   1     6416.98     6102.37    260.99 o 
   5  -3   1      678.63      716.35     52.59 o 
   6  -3   1      100.23      103.15     40.59 o 
   7  -3   1     2979.29     2725.24    208.61 o 
   8  -3   1     1472.42     1376.39    106.54 o 
   9  -3   1     2429.73     2100.92    194.51 o 
  10  -3   1       27.14     -468.47    468.47 o 
  -9  -2   1      102.43     -173.68    267.51 o 
  -8  -2   1      411.37      428.61    111.15 o 
  -7  -2   1      116.41     -194.32    194.32 o 
  -6  -2   1    22887.60    23047.35    820.98 o 
  -5  -2   1    39650.28    38744.89    972.52 o 
  -4  -2   1     4964.02     4648.98    300.54 o 
  -3  -2   1    35931.35    36336.67    717.32 o 
  -2  -2   1    41894.77    43748.02   1639.72 o 
  -1  -2   1     1450.16     1687.57     88.68 o 
   0  -2   1    12010.21    11616.37    200.82 o 
   1  -2   1    12242.63    12258.97    187.37 o 
   2  -2   1     6381.36     6271.06    168.06 o 
   3  -2   1     3524.08     3285.88    209.13 o 
   4  -2   1     4532.19     4000.53    245.19 o 
   5  -2   1     4149.13     4091.15    251.61 o 
   6  -2   1    15646.49    16135.26    757.63 o 
   7  -2   1     5301.98     5870.57    399.69 o 
   8  -2   1     5860.23     6232.55    438.37 o 
   9  -2   1       21.41     -222.25    222.25 o 
  -9  -1   1     1257.55      539.93    376.82 o 
  -8  -1   1      302.81       84.52    280.18 o 
  -7  -1   1     5688.44     5082.11    411.72 o 
  -6  -1   1    68617.88    65348.59   1516.25 o 
  -5  -1   1    27656.81    28284.20    891.69 o 
  -4  -1   1     1142.84     1131.61    102.57 o 
  -3  -1   1     2837.00     2665.02    214.24 o 
  -2  -1   1      969.87     1007.55     68.97 o 
  -1  -1   1    10134.88     9733.10    269.14 o 
   0  -1   1     7543.40     6022.82    206.33 o 
   1  -1   1      758.64      868.95     48.32 o 
   2  -1   1     3351.87     3427.60    126.87 o 
   3  -1   1     3142.56     2888.03    158.93 o 
   4  -1   1     6695.24     6364.06    262.99 o 
   5  -1   1     7034.02     7037.39    316.93 o 
   6  -1   1      689.19      625.09     62.58 o 
   7  -1   1     9985.01     9891.79    506.93 o 
   8  -1   1      501.25      282.20    242.27 o 
   9  -1   1      239.38      334.08    233.59 o 
  -9   0   1    10166.94    10640.07    863.34 o 
  -8   0   1      547.39      443.28    157.08 o 
  -7   0   1     3393.05     2985.66    252.64 o 
  -6   0   1    15370.32    11708.17    907.86 o 
  -5   0   1     2087.37     1816.64    167.94 o 
  -4   0   1     8192.25     8176.89    567.02 o 
  -3   0   1     9678.54    11456.30    440.14 o 
  -2   0   1     3886.72     4716.35    316.56 o 
  -1   0   1      396.04      451.51     25.61 o 
   0   0   1     4944.80     5006.80     73.98 o 
   1   0   1     1180.09     1401.39    142.12 o 
   2   0   1   108036.70   115188.13   2926.36 o 
   3   0   1     7351.11     7459.71    249.37 o 
   4   0   1    61396.74    60172.50    811.15 o 
   5   0   1     1011.59     1004.12     95.88 o 
   6   0   1        7.63      135.75    111.79 o 
   7   0   1      318.91      306.81     68.55 o 
   8   0   1     1617.69     1676.72    111.20 o 
   9   0   1      151.98       92.50    207.63 o 
 -10   1   1     7874.06     6358.90    433.18 o 
  -9   1   1     7274.08     6851.00    559.35 o 
  -8   1   1      161.22       57.90    288.15 o 
  -7   1   1      566.19      720.87    107.83 o 
  -6   1   1     2083.28     2597.18    203.22 o 
  -5   1   1     5024.04     5233.68    324.60 o 
  -4   1   1     7593.99     7708.14    286.13 o 
  -3   1   1     1844.27     1728.70    131.39 o 
  -2   1   1     3346.69     3637.52    101.03 o 
  -1   1   1      463.98      481.92     24.97 o 
   0   1   1    10364.53    11054.50    134.73 o 
   1   1   1     2180.47     2274.33    135.57 o 
   2   1   1      593.73      678.90     51.94 o 
   3   1   1    30401.14    31562.28    552.01 o 
   4   1   1     5260.84     4864.55    257.15 o 
   5   1   1     1160.24     1286.50    116.53 o 
   6   1   1      217.04      240.91     55.24 o 
   7   1   1     2476.15     2358.97    200.52 o 
   8   1   1     1583.16     1660.67    151.82 o 
 -10   2   1     2386.76     2632.91    207.14 o 
  -9   2   1     1519.23     1406.30    133.84 o 
  -8   2   1     3348.75     3223.85    263.93 o 
  -7   2   1     2780.50     2906.99    233.25 o 
  -6   2   1      822.93      940.07     61.25 o 
  -5   2   1      192.86      249.57     38.60 o 
  -4   2   1     1212.19     1321.69    111.92 o 
  -3   2   1     1352.54     1275.66     95.97 o 
  -2   2   1   101088.20   103816.47   2085.85 o 
  -1   2   1     3720.90     3406.73     95.18 o 
   0   2   1   201657.98   216063.58    807.39 o 
   1   2   1    14035.19    14245.70    219.65 o 
   2   2   1     1238.61     1152.61     64.49 o 
   3   2   1     2388.69     2341.97    178.00 o 
   4   2   1     5776.81     6257.02    307.91 o 
   5   2   1      520.30      597.06     63.90 o 
   6   2   1     2756.15     2658.64    193.90 o 
   7   2   1     5338.12     5716.08    413.53 o 
   8   2   1     1810.19     1881.19    171.80 o 
 -10   3   1      606.63      562.42    106.49 o 
  -9   3   1      845.51      858.05     83.87 o 
  -8   3   1     2019.59     2048.86    155.86 o 
  -7   3   1      458.68      174.39    144.43 o 
  -6   3   1      622.86      617.09     50.59 o 
  -5   3   1     6640.43     6304.44    274.83 o 
  -4   3   1    15507.60    16074.44    382.44 o 
  -3   3   1     8948.74     8404.86    249.20 o 
  -2   3   1     1446.54     1452.00     77.07 o 
  -1   3   1    23088.55    23655.93    385.32 o 
   0   3   1     9097.52     8537.47    202.02 o 
   1   3   1      941.68      920.22     48.95 o 
   2   3   1      126.97       30.11     66.99 o 
   3   3   1    10477.32    10394.85    376.63 o 
   4   3   1    10102.48    10044.40    424.37 o 
   5   3   1    10119.99    10334.96    470.23 o 
   6   3   1    17922.98    17183.60    675.59 o 
   7   3   1     1081.06     1303.49    113.84 o 
   8   3   1      121.61       30.61    254.87 o 
 -10   4   1      180.86      198.31    175.02 o 
  -9   4   1        0.52     -165.69    165.69 o 
  -8   4   1        8.41      277.48    139.07 o 
  -7   4   1       81.60      109.13    109.13 o 
  -6   4   1    12872.41    12839.97    444.68 o 
  -5   4   1      255.95      284.19     45.92 o 
  -4   4   1    86311.94    84761.61    933.82 o 
  -3   4   1    24550.05    23467.80    461.22 o 
  -2   4   1     2314.13     2035.54    132.05 o 
  -1   4   1     6828.27     6490.80    180.86 o 
   0   4   1    10861.20    10629.35    222.57 o 
   1   4   1     2027.26     2014.60    106.03 o 
   2   4   1     6933.76     6955.54    310.23 o 
   3   4   1    26572.38    26643.33    661.15 o 
   4   4   1     9047.36     8554.44    406.53 o 
   5   4   1     9218.94    10145.51    513.29 o 
   6   4   1     5293.39     4859.39    359.49 o 
   7   4   1      254.99      269.52     91.17 o 
 -10   5   1        2.23      -23.96    153.71 o 
  -9   5   1     1329.09     1201.13     97.87 o 
  -8   5   1     4398.47     5016.58    344.75 o 
  -7   5   1     8978.39     8699.87    403.84 o 
  -6   5   1      625.18      706.28     55.25 o 
  -5   5   1     2345.19     2136.68    157.95 o 
  -4   5   1     4206.21     3879.42    229.61 o 
  -3   5   1      650.47      598.53     42.61 o 
  -2   5   1       49.83      103.87     53.81 o 
  -1   5   1    13721.76    13497.36    275.96 o 
   0   5   1    23952.12    22693.54    365.99 o 
   1   5   1    24396.75    24211.94    980.30 o 
   2   5   1    50013.09    50144.45    922.36 o 
   3   5   1     4777.53     4420.51    318.23 o 
   4   5   1     1999.53     2071.49    181.17 o 
   5   5   1     2122.42     2574.29    181.17 o 
   6   5   1     2682.08     2444.12    172.53 o 
 -10   6   1      573.36      443.94     83.86 o 
  -9   6   1      104.44       83.85    176.35 o 
  -8   6   1    14538.10    14599.88    579.52 o 
  -7   6   1     9681.09     9510.10    458.08 o 
  -6   6   1      721.22      671.02     63.91 o 
  -5   6   1     5750.31     5945.23    310.52 o 
  -4   6   1     7287.13     7005.88    310.91 o 
  -3   6   1     1029.08     1086.75     73.91 o 
  -2   6   1     5630.64     5439.11    227.13 o 
  -1   6   1    46387.22    45298.80   1259.62 o 
   0   6   1    16975.00    17130.11    360.03 o 
   1   6   1     8159.07     8544.24    371.42 o 
   2   6   1    12788.96    11844.76    474.35 o 
   3   6   1      236.74      325.43     59.90 o 
   4   6   1       76.43      253.54    177.67 o 
   5   6   1     2632.71     2697.25    239.82 o 
   6   6   1      481.51      496.50     99.83 o 
 -10   7   1       13.09     -149.72    171.68 o 
  -9   7   1       22.88      132.42    142.40 o 
  -8   7   1      276.40      287.50    177.03 o 
  -7   7   1       46.50       92.50    134.42 o 
  -6   7   1      375.36      133.78    165.72 o 
  -5   7   1     4007.84     4063.65    274.11 o 
  -4   7   1    22325.43    21385.61    569.04 o 
  -3   7   1    20218.75    19646.94    545.62 o 
  -2   7   1    38416.37    39035.38    557.38 o 
  -1   7   1     6544.09     6742.05    251.40 o 
   0   7   1     4509.26     4612.82    212.26 o 
   1   7   1     1344.51     1303.61     79.24 o 
   2   7   1    10900.10    10843.55    506.39 o 
   3   7   1     2015.37     2039.38    161.18 o 
   4   7   1      625.49      733.49     97.18 o 
   5   7   1        1.67     -153.71    201.62 o 
 -10   8   1       32.93      104.47    217.60 o 
  -9   8   1      974.25     1348.70    122.49 o 
  -8   8   1     1948.70     1981.34    161.17 o 
  -7   8   1      358.24      378.69     66.55 o 
  -6   8   1     1843.73     1673.08    108.56 o 
  -5   8   1    20121.70    21717.99    655.57 o 
  -4   8   1     8365.68     8099.96    405.06 o 
  -3   8   1     2419.89     2138.18    161.91 o 
  -2   8   1    13603.67    13562.21    364.91 o 
  -1   8   1      642.44      654.40     52.00 o 
   0   8   1       84.81      139.60    148.06 o 
   1   8   1     4777.20     4960.07    257.91 o 
   2   8   1     1302.70     1389.55    139.15 o 
   3   8   1      670.63      265.58    265.58 o 
   4   8   1      348.65      426.60     92.51 o 
  -9   9   1      501.50      298.84    183.03 o 
  -8   9   1     7222.77     7220.55    474.56 o 
  -7   9   1     5166.33     5684.46    402.17 o 
  -6   9   1     8572.35     7944.80    462.31 o 
  -5   9   1     5009.36     5478.34    361.53 o 
  -4   9   1     1728.18     1792.19    149.85 o 
  -3   9   1      409.78      226.29    179.04 o 
  -2   9   1    14880.00    14819.16    469.17 o 
  -1   9   1     5999.87     6037.36    287.29 o 
   0   9   1      931.99      869.37     66.76 o 
   1   9   1       12.43      179.82    118.57 o 
   2   9   1        6.06      245.54    156.38 o 
   3   9   1     1064.95     1324.08    123.15 o 
  -9  10   1     2802.39     3025.65    245.14 o 
  -8  10   1     2028.80     2023.89    175.82 o 
  -7  10   1      661.82      638.32     88.53 o 
  -6  10   1     5636.01     5411.88    429.59 o 
  -5  10   1     2392.37     2502.68    196.51 o 
  -4  10   1      238.61      258.21     69.88 o 
  -3  10   1     2779.48     2725.02    229.86 o 
  -2  10   1     1257.72     1415.64     78.86 o 
  -1  10   1     1225.72     1373.91     76.88 o 
   0  10   1     1312.21     1352.33     80.62 o 
   1  10   1        1.16       73.74    202.29 o 
  -8  11   1      140.94      143.07     81.85 o 
  -7  11   1      138.51      320.09     74.53 o 
  -6  11   1     7296.86     7535.83    523.26 o 
  -5  11   1     4756.68     4593.89    343.38 o 
  -4  11   1      765.06      880.64    104.51 o 
  -3  11   1        4.58       25.95    203.62 o 
  -2  11   1       38.99      117.59    147.66 o 
  -1  11   1     1233.20     1400.94     84.03 o 
   0  11   1       79.90       79.14     83.52 o 
  -6  12   1      330.58      150.41    242.91 o 
  -5  12   1      625.18      511.17    104.50 o 
  -4  12   1     1468.15     1729.11    141.82 o 
  -3  12   1        8.08      -90.50    227.58 o 
  -2  12   1      177.73      253.43    137.20 o 
   1 -13   2       32.93       82.69    246.54 o 
   2 -13   2      113.26       93.26     83.63 o 
   3 -13   2      232.45      224.27    250.22 o 
   4 -13   2     1248.27     1370.13    125.83 o 
   5 -13   2       34.43     -128.43    226.25 o 
   6 -13   2     1163.92     1410.01    141.80 o 
  -1 -12   2      665.30      834.61    212.33 o 
   0 -12   2      728.90      888.47    358.10 o 
   1 -12   2     1153.41     1360.59     85.28 o 
   2 -12   2      436.91      299.46    153.99 o 
   3 -12   2      521.08      487.20     93.85 o 
   4 -12   2      629.32      358.76    192.36 o 
   5 -12   2       48.09      141.74    167.69 o 
   6 -12   2      280.78      435.90     89.84 o 
   7 -12   2     7885.33     8604.45    546.04 o 
   8 -12   2     5778.65     5641.43    419.49 o 
  -2 -11   2        6.57     -100.48    210.28 o 
  -1 -11   2      280.32      349.91     80.68 o 
   0 -11   2     1562.37     1729.95     95.58 o 
   1 -11   2       25.81       93.43    148.06 o 
   2 -11   2     1400.89     1481.92     82.56 o 
   3 -11   2     3623.23     3228.05    267.28 o 
   4 -11   2     7767.32     7642.31    476.81 o 
   5 -11   2     1686.23     1965.83    153.83 o 
   6 -11   2     3572.08     3080.41    269.92 o 
   7 -11   2    10741.72    11575.25    628.33 o 
   8 -11   2     1480.46     1685.86    155.14 o 
  -3 -10   2     1804.62     2136.24    169.14 o 
  -2 -10   2      312.87      233.60    193.66 o 
  -1 -10   2      754.59      555.64     87.13 o 
   0 -10   2     1062.76     1191.99     74.23 o 
   1 -10   2      214.51      369.10    103.15 o 
   2 -10   2      242.36      301.47     66.14 o 
   3 -10   2    24775.18    24991.63    763.98 o 
   4 -10   2    34227.84    33348.42    889.86 o 
   5 -10   2     6365.40     6333.03    423.18 o 
   6 -10   2     2470.62     2092.51    199.86 o 
   7 -10   2      315.63      149.74    193.67 o 
   8 -10   2      306.16      271.53    195.66 o 
   9 -10   2      586.71      513.16     93.85 o 
  -4  -9   2      504.43      535.78    107.16 o 
  -3  -9   2       38.70      -57.89    182.33 o 
  -2  -9   2      511.27      527.14     89.19 o 
  -1  -9   2     3011.69     2801.56    158.78 o 
   0  -9   2    18413.00    18006.45    752.74 o 
   1  -9   2     8853.56     9345.42    319.80 o 
   2  -9   2     8356.83     8405.69    309.15 o 
   3  -9   2    34943.54    32908.41    809.84 o 
   4  -9   2     4831.32     4877.72    338.26 o 
   5  -9   2      137.89      138.42    155.06 o 
   6  -9   2     4112.37     4594.76    362.06 o 
   7  -9   2      226.96      162.38    189.00 o 
   8  -9   2      381.70      359.39     74.54 o 
   9  -9   2      413.29      293.50    215.63 o 
  -5  -8   2      360.98      340.75    259.55 o 
  -4  -8   2      637.07      694.23     96.51 o 
  -3  -8   2     1170.18     1006.01    101.20 o 
  -2  -8   2      161.13       44.59    157.72 o 
  -1  -8   2    27112.76    26740.73    549.07 o 
   0  -8   2    74679.23    74073.86    858.83 o 
   1  -8   2    13016.92    13299.72    349.69 o 
   2  -8   2     1644.34     1840.06    102.33 o 
   3  -8   2     1207.19     1093.45     69.26 o 
   4  -8   2      739.22      852.79     71.23 o 
   5  -8   2     1215.54     1141.32    113.20 o 
   6  -8   2     4527.95     4692.35    350.18 o 
   7  -8   2       52.98       43.25    144.40 o 
   8  -8   2      363.70      277.53     75.87 o 
   9  -8   2     2416.51     2475.20    188.50 o 
  10  -8   2      235.66      257.54    191.66 o 
  -6  -7   2      192.64     -173.69    228.26 o 
  -5  -7   2      889.44      942.61    100.52 o 
  -4  -7   2    13862.59    13667.65    646.31 o 
  -3  -7   2    12981.71    13664.63    602.88 o 
  -2  -7   2     6071.58     5913.27    373.25 o 
  -1  -7   2    32302.74    31651.15    548.21 o 
   0  -7   2     8534.48     8052.14    268.01 o 
   1  -7   2      278.41      107.89     93.88 o 
   2  -7   2     9149.08     9073.88    269.85 o 
   3  -7   2     2428.09     2216.95    175.97 o 
   4  -7   2      464.26      192.37    135.79 o 
   5  -7   2     1686.63     1955.01    160.53 o 
   6  -7   2     1592.14     1517.17    119.22 o 
   7  -7   2     3532.66     3790.30    297.97 o 
   8  -7   2     1762.36     1662.91    107.89 o 
   9  -7   2     3106.03     2586.56    177.23 o 
  10  -7   2      833.89      607.73     99.18 o 
  -7  -6   2     1020.30      818.14    129.14 o 
  -6  -6   2       68.37      290.13    167.69 o 
  -5  -6   2     8787.17     7950.12    523.15 o 
  -4  -6   2    49644.65    49067.85   1149.44 o 
  -3  -6   2     8989.44     9251.41    475.55 o 
  -2  -6   2      207.28      169.71    136.43 o 
  -1  -6   2     2526.15     2427.61    131.14 o 
   0  -6   2      394.01      463.14     36.70 o 
   1  -6   2     2445.57     2699.82    239.37 o 
   2  -6   2    11847.22    11492.26    348.74 o 
   3  -6   2      242.32      261.56     42.60 o 
   4  -6   2       12.96      -93.83    122.44 o 
   5  -6   2     5315.96     5042.44    310.48 o 
   6  -6   2     1884.15     2023.75    164.54 o 
   7  -6   2     5302.30     4806.11    362.98 o 
   8  -6   2       68.20       22.63    114.46 o 
   9  -6   2     3841.38     3743.12    289.27 o 
  10  -6   2        5.34     -193.64    233.57 o 
  -7  -5   2     6767.33     6618.07    494.45 o 
  -6  -5   2     1114.79     1244.31    105.86 o 
  -5  -5   2     7803.14     7572.02    470.29 o 
  -4  -5   2     7061.79     7551.18    444.93 o 
  -3  -5   2      134.45      111.80    151.73 o 
  -2  -5   2     7528.18     6996.31    356.64 o 
  -1  -5   2     8478.57     8061.47    242.88 o 
   0  -5   2       88.08      240.45     40.98 o 
   1  -5   2     3057.19     3002.51    138.02 o 
   2  -5   2     6842.35     6623.72    203.90 o 
   3  -5   2    13789.26    13355.30    411.52 o 
   4  -5   2    32760.60    31748.97    671.23 o 
   5  -5   2    13528.79    14807.82    493.53 o 
   6  -5   2    19163.69    17763.68    593.49 o 
   7  -5   2      138.18      229.59    142.41 o 
   8  -5   2      540.88      537.13     77.87 o 
   9  -5   2      287.17      -25.29    194.33 o 
  10  -5   2     1547.03     1315.68    111.19 o 
  -8  -4   2    10894.96     9469.18    655.60 o 
  -7  -4   2     3085.62     3094.38    245.87 o 
  -6  -4   2      126.89      119.12    188.99 o 
  -5  -4   2     2186.80     2161.87    153.90 o 
  -4  -4   2      310.24      167.72    201.00 o 
  -3  -4   2     2573.91     2703.36    226.00 o 
  -2  -4   2    10546.17    10496.17    412.97 o 
  -1  -4   2        5.49      -35.11    121.11 o 
   0  -4   2     3789.07     3762.40    156.40 o 
   1  -4   2      937.38      821.24     47.05 o 
   2  -4   2     9303.37     9530.35    237.06 o 
   3  -4   2     6024.86     5676.77    275.10 o 
   4  -4   2      253.23      300.17     47.92 o 
   5  -4   2    21272.41    21520.88    652.19 o 
   6  -4   2     1100.05     1098.01     91.22 o 
   7  -4   2      466.09      249.60    179.71 o 
   8  -4   2      113.38     -192.98    192.98 o 
   9  -4   2     1442.17     1182.52    121.85 o 
  10  -4   2     1219.30     1242.94    119.83 o 
  -8  -3   2     2940.07     2765.55    200.54 o 
  -7  -3   2      250.74      202.31     99.16 o 
  -6  -3   2     3256.75     3140.73    285.95 o 
  -5  -3   2     5231.00     5353.13    417.84 o 
  -4  -3   2       31.95      -21.96    149.72 o 
  -3  -3   2      794.12      644.56     71.25 o 
  -2  -3   2     5481.13     5078.87    313.19 o 
  -1  -3   2    12312.06    12204.20    496.97 o 
   0  -3   2    99943.38    94993.13    730.35 o 
   1  -3   2    28421.21    26497.53    390.09 o 
   2  -3   2   136455.06   131866.45   2281.33 o 
   3  -3   2     1371.44     1534.67    101.29 o 
   4  -3   2     1736.86     1762.61    129.28 o 
   5  -3   2     1469.61     1109.06    141.21 o 
   6  -3   2    10845.24    11736.55    881.28 o 
   7  -3   2     1000.29     1225.01    119.84 o 
   8  -3   2     1376.47     1341.01    107.20 o 
   9  -3   2     1591.22     1496.87    118.52 o 
  -9  -2   2      626.21      641.63    346.11 o 
  -8  -2   2      595.53      543.79    123.14 o 
  -7  -2   2      882.48      800.85    135.14 o 
  -6  -2   2     3373.62     2865.28    263.33 o 
  -5  -2   2      107.23       34.60    239.57 o 
  -4  -2   2     3551.80     3325.49    252.21 o 
  -3  -2   2     2530.28     2710.17    190.11 o 
  -2  -2   2    26875.44    24120.79   1857.89 o 
  -1  -2   2      154.02       91.00    185.51 o 
   0  -2   2       92.69      296.50     93.72 o 
   1  -2   2    42353.64    39294.86    608.05 o 
   2  -2   2    13227.64    14529.52    368.31 o 
   3  -2   2     3265.41     3993.46    266.41 o 
   4  -2   2     1697.52     1545.27    120.61 o 
   5  -2   2     5958.52     5915.33    304.65 o 
   6  -2   2     8255.62     7839.69    366.38 o 
   7  -2   2    13263.36    13794.68    529.84 o 
   8  -2   2    12396.07    12786.70    585.47 o 
   9  -2   2      150.97       49.24    162.37 o 
  -9  -1   2     1196.56     1045.23    198.39 o 
  -8  -1   2        6.80     -131.75    416.56 o 
  -7  -1   2        0.82      -61.22    361.33 o 
  -6  -1   2     1468.80     1427.89    168.50 o 
  -5  -1   2      924.54      844.96    148.48 o 
  -4  -1   2    38047.66    31842.52   1090.52 o 
  -3  -1   2     9340.96     8346.11    516.17 o 
  -2  -1   2   182608.11   171543.61   1552.83 o 
  -1  -1   2    14470.18    16004.07    253.64 o 
   0  -1   2      215.30      230.22    160.12 o 
   1  -1   2     7746.95     8345.39    157.95 o 
   2  -1   2    40279.21    41744.42    574.72 o 
   3  -1   2     2336.58     2052.89    152.73 o 
   4  -1   2    10297.70    10394.43    336.71 o 
   5  -1   2    15293.96    14178.16    438.78 o 
   6  -1   2     8493.82     8406.85    373.04 o 
   7  -1   2    18859.02    19645.51    653.35 o 
   8  -1   2     4441.42     4534.29    346.02 o 
   9  -1   2      637.54      640.30     83.20 o 
 -10   0   2      492.16      473.87    511.14 o 
  -9   0   2       77.23      -83.18    441.86 o 
  -8   0   2      588.55      566.43    146.43 o 
  -7   0   2     2471.48     2578.54    195.22 o 
  -6   0   2    14981.13    15637.21    797.00 o 
  -5   0   2     7255.42     7200.69    446.16 o 
  -4   0   2      574.90      527.95     61.25 o 
  -3   0   2    22481.62    23487.54    485.98 o 
  -2   0   2     7900.33     8171.35    180.57 o 
  -1   0   2     7306.87     7222.80    126.86 o 
   0   0   2     1677.63     1726.59     68.03 o 
   1   0   2    13677.82    13396.15    184.81 o 
   2   0   2    35868.55    35770.66    352.81 o 
   3   0   2    52001.42    52005.00    692.78 o 
   4   0   2    74666.74    74997.68    930.70 o 
   5   0   2     1442.99     1450.56    112.56 o 
   6   0   2     1431.22     1383.13    111.88 o 
   7   0   2     6321.97     5916.98    393.75 o 
   8   0   2     2097.88     1918.78    183.15 o 
   9   0   2      190.52     -173.02    199.64 o 
 -10   1   2       88.28      302.11    357.35 o 
  -9   1   2      239.01      220.28    282.17 o 
  -8   1   2     4463.03     5208.70    440.12 o 
  -7   1   2      366.86       98.50    197.67 o 
  -6   1   2    50407.85    52125.47   1024.27 o 
  -5   1   2    12686.65    13068.59    429.19 o 
  -4   1   2     1638.72     1835.32    134.62 o 
  -3   1   2     8261.01     8137.81    251.91 o 
  -2   1   2    27974.63    28484.26    280.11 o 
  -1   1   2     4832.28     4753.62    111.96 o 
   0   1   2    28369.81    29072.16    716.34 o 
   1   1   2    59089.79    60059.79    480.71 o 
   2   1   2    20209.63    20206.44    287.36 o 
   3   1   2    42287.39    42290.00    674.95 o 
   4   1   2    22188.79    20716.09    525.21 o 
   5   1   2     2044.03     1947.28    168.55 o 
   6   1   2      116.79       91.17     54.57 o 
   7   1   2     5007.77     4836.38    329.45 o 
   8   1   2      449.61      420.63     88.52 o 
 -10   2   2     2551.85     2683.07    199.83 o 
  -9   2   2     4213.87     4009.90    310.66 o 
  -8   2   2      259.18      222.28    160.39 o 
  -7   2   2     1307.17     1343.13    108.54 o 
  -6   2   2     1081.90     1057.42     62.59 o 
  -5   2   2     1559.30     1924.64    149.23 o 
  -4   2   2       47.86      118.45     72.53 o 
  -3   2   2    13390.88    13871.72    320.60 o 
  -2   2   2    47031.30    46603.45   1379.30 o 
  -1   2   2    64091.73    64114.15    443.15 o 
   0   2   2   147730.23   150745.91    734.29 o 
   1   2   2     6776.36     6552.02    164.12 o 
   2   2   2    16124.42    15532.45    537.77 o 
   3   2   2    10732.74    11164.28    375.43 o 
   4   2   2    18478.35    18532.39    539.55 o 
   5   2   2     3011.84     3185.75    220.60 o 
   6   2   2     1995.10     2078.73    154.52 o 
   7   2   2        4.96      -47.91    151.05 o 
   8   2   2       19.55      131.09     69.20 o 
 -10   3   2     6182.27     6703.51    474.96 o 
  -9   3   2     3055.22     3093.73    247.87 o 
  -8   3   2      576.83      603.71     71.22 o 
  -7   3   2     2004.06     2056.42    165.87 o 
  -6   3   2     7537.62     7008.40    338.29 o 
  -5   3   2     2424.26     2565.03    190.64 o 
  -4   3   2    11854.67    11745.65    335.32 o 
  -3   3   2    54144.61    51799.35    653.58 o 
  -2   3   2    15145.88    15202.07    584.59 o 
  -1   3   2    25148.62    25522.23    314.22 o 
   0   3   2    49558.89    48593.81    799.91 o 
   1   3   2      906.37     1007.55     57.60 o 
   2   3   2      172.52      230.21     38.51 o 
   3   3   2    19154.25    19262.21    532.59 o 
   4   3   2     3279.13     3539.74    276.65 o 
   5   3   2     1086.83     1127.16     83.89 o 
   6   3   2      234.94      181.68    170.37 o 
   7   3   2       51.77       26.62    184.99 o 
 -10   4   2       74.00      274.16    181.67 o 
  -9   4   2       43.12      157.71     59.89 o 
  -8   4   2       93.96       18.63    146.40 o 
  -7   4   2     2909.13     2944.46    221.93 o 
  -6   4   2    16052.19    16019.19    499.19 o 
  -5   4   2    20191.40    19638.29    499.83 o 
  -4   4   2    69415.17    65817.88    843.28 o 
  -3   4   2    10474.47    10227.28    320.17 o 
  -2   4   2    21179.14    20626.58    313.56 o 
  -1   4   2     6155.20     6197.10    278.60 o 
   0   4   2    55875.38    54660.25    540.86 o 
   1   4   2    18041.89    17429.53    329.93 o 
   2   4   2     4141.55     4174.40    264.86 o 
   3   4   2        7.10      158.37     92.49 o 
   4   4   2       35.59      -36.60    133.09 o 
   5   4   2     1089.84     1178.39     91.21 o 
   6   4   2       42.79      -79.19     79.19 o 
 -10   5   2     1138.95     1063.84    125.82 o 
  -9   5   2      436.65      390.68     71.21 o 
  -8   5   2     1539.69     1620.17    106.55 o 
  -7   5   2    15684.61    15663.56    546.76 o 
  -6   5   2     4537.29     3790.86    282.21 o 
  -5   5   2     3290.47     3452.78    236.72 o 
  -4   5   2    33265.88    31692.02    624.72 o 
  -3   5   2     3719.71     3278.75    211.51 o 
  -2   5   2      351.47      411.81     31.49 o 
  -1   5   2    22602.23    23121.76   1086.54 o 
   0   5   2     5906.71     6096.93    315.33 o 
   1   5   2     3935.70     3745.11    458.59 o 
   2   5   2     2227.75     2190.64    183.22 o 
   3   5   2       73.93      179.67     53.24 o 
   4   5   2      262.37      296.15    189.00 o 
   5   5   2     1203.14     1182.40    111.85 o 
   6   5   2     4204.80     3693.21    322.60 o 
 -10   6   2     2998.17     3163.22    259.16 o 
  -9   6   2     2768.50     2730.16    202.53 o 
  -8   6   2    11043.10    11922.56    521.02 o 
  -7   6   2     6097.01     6510.48    365.77 o 
  -6   6   2     4695.99     4869.39    312.88 o 
  -5   6   2     2022.17     2005.31    172.55 o 
  -4   6   2    43324.67    40411.68    753.48 o 
  -3   6   2    22971.06    22311.96    555.66 o 
  -2   6   2     4686.05     4917.59    196.74 o 
  -1   6   2       16.67       -2.38     89.74 o 
   0   6   2      133.18      151.73     80.58 o 
   1   6   2     3296.22     3190.34    160.44 o 
   2   6   2       11.35     -109.80    155.71 o 
   3   6   2     2316.86     2469.38    166.54 o 
   4   6   2      394.90      121.13    212.97 o 
   5   6   2     2917.27     3121.14    234.50 o 
 -10   7   2      860.09      886.65     95.85 o 
  -9   7   2      268.48      122.45     70.54 o 
  -8   7   2     9439.95     9640.05    510.54 o 
  -7   7   2     7011.15     7072.59    401.27 o 
  -6   7   2      544.42      592.39     67.89 o 
  -5   7   2     5862.62     5599.29    337.77 o 
  -4   7   2     3485.95     3223.64    221.35 o 
  -3   7   2     3375.69     3328.21    224.68 o 
  -2   7   2     4300.99     4625.74    373.21 o 
  -1   7   2       38.67      187.86     74.33 o 
   0   7   2       12.87     -101.83    148.39 o 
   1   7   2     3139.73     3484.24    178.82 o 
   2   7   2    12804.32    13890.45    589.67 o 
   3   7   2      399.64      349.41    196.33 o 
   4   7   2      824.05      917.93    100.51 o 
 -10   8   2      178.72      270.18     73.20 o 
  -9   8   2      293.11      261.54    173.03 o 
  -8   8   2    10618.18    10271.74    532.10 o 
  -7   8   2     8774.67     9150.82    477.02 o 
  -6   8   2     2548.89     2507.73    199.21 o 
  -5   8   2       83.91      219.60    126.44 o 
  -4   8   2      495.64      451.94     65.89 o 
  -3   8   2     2838.34     2788.88    229.91 o 
  -2   8   2        8.44       30.50     94.15 o 
  -1   8   2     6174.83     5805.86    364.09 o 
   0   8   2      987.81     1064.13     71.57 o 
   1   8   2     3358.19     3569.49    206.75 o 
   2   8   2     1666.54     1432.34    128.52 o 
   3   8   2     1776.98     1824.56    124.52 o 
  -9   9   2      470.28      254.24    184.36 o 
  -8   9   2      547.82      604.34     89.19 o 
  -7   9   2      800.65      734.89     87.20 o 
  -5   9   2        3.24      104.47    143.07 o 
  -4   9   2      616.26      760.80     77.88 o 
  -3   9   2     2740.50     2525.21    201.22 o 
  -2   9   2    12257.00    11990.35    394.83 o 
  -1   9   2     1002.56     1072.92     75.94 o 
   0   9   2     2706.01     2958.35    157.51 o 
   1   9   2      328.54      235.00    164.84 o 
   2   9   2       35.81       29.28    189.65 o 
  -8  10   2      343.28      269.53    224.94 o 
  -7  10   2      564.08      634.30     89.85 o 
  -6  10   2        5.47      221.59    153.71 o 
  -5  10   2     3594.78     3816.13    283.91 o 
  -4  10   2      571.08      593.04     87.19 o 
  -3  10   2      953.43      903.36     93.20 o 
  -2  10   2     1368.87     1524.76     80.69 o 
  -1  10   2     1274.47     1255.54     92.36 o 
   0  10   2     1349.90     1402.89    127.50 o 
   1  10   2      310.29      298.46    137.81 o 
  -7  11   2      747.23      256.93    266.25 o 
  -6  11   2     3602.50     3777.05    318.53 o 
  -5  11   2      682.89      861.30    100.51 o 
  -4  11   2     2319.65     2417.10    186.49 o 
  -3  11   2      595.57      496.53    101.17 o 
  -2  11   2        2.51     -155.28    155.28 o 
  -1  11   2       80.55      248.27    143.37 o 
   1 -13   3     6258.43     6598.79    976.92 o 
   2 -13   3     9734.02     9721.19    471.40 o 
   3 -13   3     2670.56     2715.22    217.16 o 
   4 -13   3     1229.46     1083.19    130.49 o 
   5 -13   3       43.21     -254.20    254.20 o 
   6 -13   3      282.11      376.01     95.17 o 
   7 -13   3      409.40      472.53    103.16 o 
  -1 -12   3     2595.52     2482.01    145.48 o 
   0 -12   3     3023.11     2999.79    161.36 o 
   1 -12   3     7846.31     7522.77    400.39 o 
   2 -12   3      571.64      457.32    182.70 o 
   3 -12   3       53.79     -113.13    200.30 o 
   4 -12   3     2777.09     2586.97    243.17 o 
   5 -12   3      237.58      251.56     83.19 o 
   6 -12   3      180.79      120.45    190.33 o 
   8 -12   3       57.52       66.54    204.29 o 
  -3 -11   3     4639.16     4430.35    314.64 o 
  -2 -11   3    10962.13    10340.58    661.03 o 
  -1 -11   3     1943.91     2046.76    114.08 o 
   0 -11   3      975.14     1076.92     75.30 o 
   1 -11   3      183.56      -14.76    157.69 o 
   2 -11   3      558.73      415.03    169.06 o 
   3 -11   3      788.62      298.22    202.36 o 
   4 -11   3     3168.43     3187.45    265.90 o 
   5 -11   3      376.96      260.89    217.63 o 
   6 -11   3       80.07      208.95     77.19 o 
   7 -11   3     1891.50     2359.49    196.46 o 
   8 -11   3      246.25      239.58     90.51 o 
  -4 -10   3     1027.52      902.01    133.80 o 
  -3 -10   3     4797.17     4838.57    400.05 o 
  -2 -10   3     1017.96     1083.13    110.51 o 
  -1 -10   3      368.50       25.93    169.27 o 
   0 -10   3     3624.47     3623.32    204.33 o 
   1 -10   3     2156.27     2132.28    144.55 o 
   2 -10   3       58.93      -12.37    194.64 o 
   3 -10   3      539.70      390.71     76.55 o 
   4 -10   3      508.56      311.50    199.01 o 
   5 -10   3     4048.52     3785.11    304.04 o 
   6 -10   3     1598.60     1461.04    127.86 o 
   7 -10   3     3145.50     3355.09    268.54 o 
   8 -10   3     1492.03     1535.43    143.82 o 
   9 -10   3      284.97      230.26     82.52 o 
  -5  -9   3      727.01      314.17    294.20 o 
  -4  -9   3      279.37      306.13    242.91 o 
  -3  -9   3      462.02      386.69    232.95 o 
  -2  -9   3      195.20      320.77     79.86 o 
  -1  -9   3     1503.70     1382.96     87.96 o 
   0  -9   3     4253.22     4517.12    221.42 o 
   1  -9   3      776.10      804.01     58.37 o 
   2  -9   3      549.16      492.75    124.81 o 
   3  -9   3     2386.16     2451.42    183.91 o 
   4  -9   3     2133.59     1874.04    102.60 o 
   5  -9   3     3612.35     3490.11    278.68 o 
   6  -9   3      746.86      762.19     80.55 o 
   7  -9   3     5919.56     5377.32    418.36 o 
   8  -9   3        1.45     -138.41    169.02 o 
   9  -9   3        8.90     -187.65    187.65 o 
  -6  -8   3      808.44      560.46    314.85 o 
  -5  -8   3      187.45      286.16    237.58 o 
  -4  -8   3     2363.24     2209.55    187.18 o 
  -2  -8   3       12.10       93.16    136.41 o 
  -1  -8   3      337.21      437.63     53.02 o 
   0  -8   3     1183.41     1115.82     62.21 o 
   1  -8   3     7769.03     7338.65    281.54 o 
   2  -8   3    13511.50    13842.78    368.51 o 
   3  -8   3    10379.24     9912.39    454.76 o 
   4  -8   3    19441.50    18426.76    620.64 o 
   5  -8   3     2621.06     2205.13    185.93 o 
   6  -8   3     1489.73     1534.99     94.56 o 
   7  -8   3     1240.86     1252.41    100.54 o 
   8  -8   3     4930.77     4763.49    344.11 o 
   9  -8   3      453.21      262.89    252.24 o 
  -6  -7   3      106.44     -112.46    252.21 o 
  -5  -7   3      887.60      565.83    291.57 o 
  -4  -7   3     1827.50     1649.05    129.21 o 
  -3  -7   3      204.06      225.60    189.00 o 
  -2  -7   3     3349.31     3236.32    266.69 o 
  -1  -7   3      262.44      236.40     61.48 o 
   0  -7   3     8846.42     8569.81    288.02 o 
   1  -7   3     2053.98     1972.63    106.38 o 
   2  -7   3     2428.20     2750.89    152.91 o 
   3  -7   3    27111.48    25425.46    660.31 o 
   4  -7   3        3.38      -51.90    109.13 o 
   5  -7   3      774.63      768.92     68.57 o 
   6  -7   3       37.76       21.96    155.05 o 
   7  -7   3     2931.68     3088.04    249.90 o 
   8  -7   3     4531.07     4173.39    335.39 o 
   9  -7   3     6394.75     5876.60    425.00 o 
  10  -7   3     2556.35     2250.02    163.86 o 
  -7  -6   3     1517.79     1495.45    155.80 o 
  -6  -6   3       21.65      322.07    223.59 o 
  -5  -6   3        0.78      125.77    183.66 o 
  -4  -6   3      857.91      971.96     99.86 o 
  -3  -6   3     2532.68     1992.60    179.93 o 
  -2  -6   3    18280.45    17610.88    616.89 o 
  -1  -6   3    13536.68    12593.22    380.39 o 
   0  -6   3    63152.54    61283.60    717.25 o 
   1  -6   3     6275.70     6136.64    225.86 o 
   2  -6   3     1896.81     1688.84     93.87 o 
   3  -6   3     2624.24     2425.76    200.04 o 
   4  -6   3    22066.10    20990.70    636.49 o 
   5  -6   3     4751.94     4789.99    336.37 o 
   6  -6   3     2941.86     2802.05    219.95 o 
   7  -6   3     2377.25     2674.21    200.53 o 
   8  -6   3     5179.08     4682.95    384.19 o 
   9  -6   3    12034.47    11550.00    706.87 o 
  10  -6   3     1217.47      985.96    137.81 o 
  -8  -5   3      464.70      682.85    344.75 o 
  -7  -5   3       13.95      -41.26    265.51 o 
  -6  -5   3     1472.58     1506.88    121.86 o 
  -5  -5   3      181.17      207.63     85.85 o 
  -4  -5   3    11622.39    10615.23    576.11 o 
  -3  -5   3      304.06      301.50     74.54 o 
  -2  -5   3      767.18      712.42     74.57 o 
  -1  -5   3    34017.26    32414.48    946.86 o 
   0  -5   3      645.84      643.22     44.70 o 
   1  -5   3     5361.17     5482.00    285.99 o 
   2  -5   3      977.58      849.00     60.00 o 
   3  -5   3    10708.38     9836.71    434.46 o 
   4  -5   3    18522.73    17460.32    615.87 o 
   5  -5   3    33325.91    31133.23    927.06 o 
   6  -5   3    30909.17    28030.91    970.18 o 
   7  -5   3      223.62      161.05     97.16 o 
   8  -5   3      107.99      -96.49    282.82 o 
   9  -5   3     4326.16     3760.40    265.31 o 
  -8  -4   3      417.79      613.63    376.03 o 
  -7  -4   3        7.08      -87.84    256.19 o 
  -6  -4   3     6674.88     6620.02    482.01 o 
  -5  -4   3     4087.84     3964.95    328.80 o 
  -4  -4   3    47470.30    46696.08   1187.00 o 
  -3  -4   3     6143.30     6556.46    446.55 o 
  -2  -4   3      110.31       61.89    202.31 o 
  -1  -4   3     4929.63     4631.79    240.06 o 
   0  -4   3    46810.79    43349.16    617.95 o 
   1  -4   3    10975.21    10763.14    623.16 o 
   2  -4   3    14581.75    14984.03    487.91 o 
   3  -4   3    13818.62    12801.34    620.56 o 
   4  -4   3    18960.17    16112.19    795.25 o 
   5  -4   3    56660.98    61203.18   1845.74 o 
   6  -4   3     7808.02    10598.45    753.26 o 
   7  -4   3     1988.15     2042.90    218.48 o 
   8  -4   3     1072.08     1040.56    156.45 o 
   9  -4   3     2527.45     2394.02    197.84 o 
  -9  -3   3      325.10      580.32    371.35 o 
  -8  -3   3     4092.14     3526.85    277.96 o 
  -7  -3   3     2005.51     2127.36    179.17 o 
  -6  -3   3       17.13      439.19    276.82 o 
  -5  -3   3     9464.86    11250.62    693.29 o 
  -3  -3   3     7033.99     6122.86    433.09 o 
  -2  -3   3     1192.41     1143.76     75.09 o 
  -1  -3   3     9078.85     9506.23    463.75 o 
   0  -3   3    32599.20    35613.62    644.59 o 
   1  -3   3    91665.64    92352.82   1081.54 o 
   2  -3   3   150176.14   134866.42   1366.57 o 
   3  -3   3     1104.33     1345.55     97.92 o 
   4  -3   3    11865.81    12389.65    553.31 o 
   5  -3   3    20480.51    22216.85    737.60 o 
   6  -3   3    10248.72    10158.33    488.54 o 
   7  -3   3     1769.80     1861.49    165.84 o 
   8  -3   3     2756.69     2907.46    210.53 o 
   9  -3   3        5.03     -181.66    181.66 o 
  -9  -2   3      295.91      147.08    490.48 o 
  -8  -2   3    11247.84    11269.03    827.19 o 
  -7  -2   3     1714.56     1663.63    201.13 o 
  -6  -2   3      452.54      617.67    138.44 o 
  -5  -2   3     1477.13     1820.34    193.82 o 
  -4  -2   3    17184.84    17636.89    858.92 o 
  -3  -2   3     7263.08     7090.04    486.43 o 
  -2  -2   3    21243.32    22238.98    688.74 o 
  -1  -2   3    51821.42    53175.25    631.71 o 
   0  -2   3    15290.18    15468.70    298.53 o 
   1  -2   3    82286.34    87194.78    681.79 o 
   2  -2   3    30197.98    33382.25    424.40 o 
   3  -2   3     2231.20     2392.43    185.37 o 
   4  -2   3     2712.95     2835.12    203.37 o 
   5  -2   3    16350.13    16662.62    510.22 o 
   6  -2   3     2574.92     2421.54    193.24 o 
   7  -2   3     1111.22     1145.14     87.22 o 
   8  -2   3      143.90      151.73    141.74 o 
   9  -2   3       25.31     -176.34    176.34 o 
  -9  -1   3      510.32      712.82    363.40 o 
  -8  -1   3      105.94      367.33    153.72 o 
  -7  -1   3     1248.89      866.27    174.45 o 
  -6  -1   3       89.61     -165.03    254.21 o 
  -5  -1   3     4776.90     5208.63    376.53 o 
  -4  -1   3    16461.63    18710.47    628.58 o 
  -3  -1   3    59092.85    61946.41    965.84 o 
  -2  -1   3   145618.55   139247.08    876.86 o 
  -1  -1   3     2772.97     2660.80    121.22 o 
   0  -1   3    47839.57    51767.22    401.84 o 
   1  -1   3    40858.24    42116.13    424.64 o 
   2  -1   3    63869.35    65340.65    916.28 o 
   3  -1   3    11900.93    12624.28    356.93 o 
   4  -1   3    15163.92    13818.70    409.56 o 
   5  -1   3       40.99      -69.21    127.10 o 
   6  -1   3      452.84      467.91     59.24 o 
   7  -1   3       39.95      -16.64     57.23 o 
   8  -1   3       53.80      115.12    167.03 o 
   9  -1   3       56.10      -79.19    188.99 o 
 -10   0   3       97.69     -141.08    373.98 o 
  -9   0   3      152.29     -225.59    421.24 o 
  -8   0   3     2785.35     2901.04    220.54 o 
  -7   0   3     1651.89     1995.35    170.50 o 
  -6   0   3     6089.50     7074.16    440.80 o 
  -5   0   3    28497.10    30310.07    742.63 o 
  -4   0   3     2440.11     2796.67    204.05 o 
  -3   0   3    25612.46    27089.24    507.09 o 
  -2   0   3    78927.36    76630.77   1293.65 o 
  -1   0   3      546.16      609.26     45.95 o 
   0   0   3     2123.68     2228.73     90.77 o 
   1   0   3    54355.96    55352.32   1569.39 o 
   2   0   3    15160.57    15232.19    472.85 o 
   3   0   3     4648.74     4610.08    227.06 o 
   4   0   3     1159.43     1188.02    110.54 o 
   5   0   3       33.45       59.22     86.51 o 
   6   0   3      282.69      300.15     59.23 o 
   7   0   3     3309.74     3562.60    291.88 o 
   8   0   3     3798.47     3634.81    297.24 o 
 -10   1   3        4.08     -341.36    341.36 o 
  -9   1   3      730.34      744.18    111.16 o 
  -8   1   3     3720.76     4788.26    378.63 o 
  -7   1   3     9355.37     9378.85    485.53 o 
  -6   1   3    42790.98    43255.31    893.10 o 
  -5   1   3     6642.06     6917.51    327.62 o 
  -4   1   3    20884.49    20766.30    462.60 o 
  -3   1   3    11895.79    12446.29    317.93 o 
  -2   1   3   110619.23   103435.89   2750.83 o 
  -1   1   3    52647.01    51664.27    407.13 o 
   0   1   3    23804.87    24542.79    607.95 o 
   1   1   3       27.85      -67.40    101.15 o 
   2   1   3      912.03      952.99     49.49 o 
   3   1   3     1387.53     1505.99    118.56 o 
   4   1   3      241.50       93.17    108.48 o 
   5   1   3      202.05      196.99    127.11 o 
   6   1   3      863.80      977.24     78.55 o 
   7   1   3     7269.50     6940.43    472.57 o 
   8   1   3      403.64      309.47     91.18 o 
 -10   2   3      729.65      571.10    107.83 o 
  -9   2   3     6413.99     6626.18    467.77 o 
  -8   2   3      489.25      481.88     73.21 o 
  -7   2   3     1922.86     2181.54    183.18 o 
  -6   2   3    35116.10    35365.38    743.60 o 
  -5   2   3     5249.96     5324.60    269.84 o 
  -4   2   3     2710.15     2913.10    180.73 o 
  -3   2   3    45893.34    44966.24    626.55 o 
  -2   2   3     9993.69    10527.69    204.18 o 
  -1   2   3     4768.39     5179.65    147.27 o 
   0   2   3     7606.53     6997.13    175.13 o 
   1   2   3        5.99       25.06    125.77 o 
   2   2   3      592.32      668.57    115.83 o 
   3   2   3    13502.38    13425.47    436.20 o 
   4   2   3    28223.07    25854.08    685.87 o 
   5   2   3       89.98      147.07    129.76 o 
   6   2   3      941.21      926.66     85.88 o 
   7   2   3      122.57      274.83    200.97 o 
 -10   3   3     5401.22     5246.29    395.46 o 
  -9   3   3     3917.49     3663.46    311.29 o 
  -8   3   3     2659.67     2336.65    189.22 o 
  -7   3   3     2575.51     2685.38    200.57 o 
  -6   3   3    46510.75    46436.34    837.11 o 
  -5   3   3    28234.16    27973.85    598.82 o 
  -4   3   3     8003.63     7439.68    286.55 o 
  -3   3   3      141.81      140.42     82.52 o 
  -2   3   3       87.50       55.02     38.93 o 
  -1   3   3     3346.15     3476.09    165.51 o 
   0   3   3     1910.24     1900.12    100.67 o 
   1   3   3     5726.43     5943.75    191.11 o 
   2   3   3     1235.94     1118.80     62.86 o 
   3   3   3    17842.94    17522.31    545.79 o 
   4   3   3     3283.35     2783.46    223.29 o 
   5   3   3     5753.65     5286.08    385.63 o 
   6   3   3     1125.80     1133.09     96.53 o 
   7   3   3      155.80      248.22    171.69 o 
 -10   4   3     6788.38     5916.45    437.71 o 
  -9   4   3     5285.69     5391.71    386.84 o 
  -8   4   3      868.99      888.05     82.55 o 
  -7   4   3     6174.41     6593.10    369.84 o 
  -6   4   3     2495.51     2327.72    189.92 o 
  -5   4   3     2909.70     3125.37    227.34 o 
  -4   4   3     8631.08     8923.88    332.72 o 
  -3   4   3      290.46      256.91     39.27 o 
  -2   4   3      118.12       68.46     65.63 o 
  -1   4   3    14787.85    15207.11    294.18 o 
   0   4   3    58732.09    57285.63    739.75 o 
   1   4   3      312.79      357.57     36.20 o 
   2   4   3     8327.59     8340.00    382.43 o 
   3   4   3      206.19      214.96     51.91 o 
   4   4   3      267.56      185.01     67.88 o 
   5   4   3      376.03      333.43     76.54 o 
   6   4   3      296.47      449.22    232.26 o 
 -10   5   3     7123.55     7500.02    455.78 o 
  -9   5   3     5628.11     5168.23    376.88 o 
  -8   5   3     2256.92     2516.63    194.51 o 
  -7   5   3       23.42      190.31    126.43 o 
  -6   5   3      484.57      516.51     55.25 o 
  -5   5   3     1149.30     1130.67    102.55 o 
  -4   5   3     1600.36     1671.26    129.89 o 
  -3   5   3     8431.82     8320.65    329.88 o 
  -2   5   3      598.79      711.71     71.23 o 
  -1   5   3    13020.60    13510.93    310.05 o 
   0   5   3     6942.11     7094.29    242.92 o 
   1   5   3    11703.68    11633.07    324.14 o 
   2   5   3     4256.54     4728.89    326.11 o 
   3   5   3      547.62      321.48    182.37 o 
   4   5   3     1480.70     1513.49    121.85 o 
   5   5   3      386.38      336.09     82.53 o 
 -10   6   3      270.61      326.09    196.32 o 
  -9   6   3      536.43      453.26     84.53 o 
  -8   6   3     2271.05     2222.82    163.86 o 
  -7   6   3      104.71      119.78     55.90 o 
  -6   6   3      509.19      251.60    181.04 o 
  -5   6   3     3983.76     3502.54    277.43 o 
  -4   6   3    36831.55    36201.23    749.46 o 
  -3   6   3     1482.47     1611.08    127.87 o 
  -2   6   3    17649.88    17855.32    382.43 o 
  -1   6   3     2286.45     2586.67    265.85 o 
   0   6   3       19.87     -160.04    160.04 o 
   1   6   3      152.93      132.68     53.57 o 
   2   6   3      856.34      844.77     81.88 o 
   3   6   3     5057.43     5081.75    371.46 o 
   4   6   3     2129.77     2454.23    207.13 o 
 -10   7   3      285.76      187.67     93.84 o 
  -9   7   3      205.04       92.50    167.70 o 
  -8   7   3      233.39       21.96    179.68 o 
  -7   7   3     3821.41     4152.98    301.97 o 
  -6   7   3      111.29       73.87    155.05 o 
  -5   7   3     1374.31     1485.61    133.18 o 
  -4   7   3     3812.25     3801.89    298.04 o 
  -3   7   3     3429.63     4002.51    282.66 o 
  -2   7   3     3741.75     4017.76    204.98 o 
  -1   7   3     1080.53     1030.45     76.57 o 
   0   7   3     3228.68     2982.86    173.24 o 
   1   7   3      673.68      724.15    238.63 o 
   2   7   3     1919.15     2384.87    190.47 o 
   3   7   3     1066.51     1204.94    105.85 o 
  -9   8   3      474.97      246.92    177.70 o 
  -8   8   3     6999.51     7596.85    459.16 o 
  -7   8   3      884.26      909.33     87.87 o 
  -6   8   3     7923.03     7825.90    436.11 o 
  -5   8   3     1326.00     1486.17     93.88 o 
  -4   8   3      313.75      226.28    122.46 o 
  -3   8   3       11.89       74.53    162.36 o 
  -2   8   3      564.21      633.87     55.91 o 
  -1   8   3     7021.28     6928.97    315.77 o 
   0   8   3     3978.02     3914.68    208.73 o 
   1   8   3       78.96      232.63    131.47 o 
   2   8   3      824.26      851.36    100.51 o 
  -9   9   3        6.60       53.23    150.39 o 
  -8   9   3     1346.14     1315.60    130.49 o 
  -7   9   3        0.59     -121.11    188.98 o 
  -6   9   3     1142.62     1074.53     99.86 o 
  -5   9   3      947.35      900.70     95.86 o 
  -4   9   3     2353.26     2240.18    131.23 o 
  -3   9   3      606.37      569.76     81.87 o 
  -2   9   3      838.25      887.44     65.16 o 
  -1   9   3     1401.80     1452.68     76.51 o 
   0   9   3       76.16      -14.71    193.98 o 
   1   9   3     1939.64     1879.99    100.65 o 
  -8  10   3      110.35       85.18    201.63 o 
  -7  10   3       94.00     -107.14    200.30 o 
  -6  10   3       45.46     -194.31    194.31 o 
  -5  10   3     3978.98     4120.44    314.60 o 
  -4  10   3     3545.14     3427.33    272.56 o 
  -3  10   3       74.14       75.20    208.28 o 
  -2  10   3      892.87      966.64     74.13 o 
  -1  10   3     1724.63     1932.08    109.87 o 
  -6  11   3      115.09     -205.63    258.20 o 
  -5  11   3      830.71      848.69    101.84 o 
  -4  11   3      346.00      344.74    263.54 o 
  -3  11   3     1950.61     1884.58    139.84 o 
   3 -14   4      333.88      375.35    254.89 o 
   4 -14   4       24.67     -262.18    262.18 o 
   5 -14   4      601.21      567.07    120.47 o 
   0 -13   4       35.40       72.95    181.09 o 
   1 -13   4        0.31     -115.03    306.10 o 
   2 -13   4       60.22       24.52    172.09 o 
   3 -13   4     1216.04     1245.64    125.83 o 
   4 -13   4      570.50      569.74    105.16 o 
   5 -13   4     1448.62     1430.84    134.50 o 
   6 -13   4     1258.63     1513.94    150.46 o 
   7 -13   4     1021.23      909.33    129.14 o 
  -2 -12   4     1000.23     1027.15    132.47 o 
  -1 -12   4      420.01      448.25    108.12 o 
   0 -12   4      356.81      408.54    291.17 o 
   1 -12   4      454.40      426.07     90.62 o 
   2 -12   4      676.78      780.44     72.15 o 
   3 -12   4      358.05      458.55     85.85 o 
   4 -12   4     1489.91     1472.22    111.86 o 
   5 -12   4     3860.71     3636.62    261.95 o 
   6 -12   4       93.10     -127.10    211.61 o 
   7 -12   4        6.51       33.94    218.26 o 
   8 -12   4        7.54       35.93    197.63 o 
  -3 -11   4       18.13        0.00    234.23 o 
  -1 -11   4     1278.23     1210.35     89.21 o 
   0 -11   4     2555.29     2481.12    337.76 o 
   1 -11   4     4883.03     4637.03    267.58 o 
   2 -11   4     7264.67     6139.73    330.23 o 
   3 -11   4     2739.37     2511.94    187.90 o 
   4 -11   4     1726.88     1695.56    162.50 o 
   5 -11   4     1715.09     1590.29    136.52 o 
   6 -11   4     6182.59     5044.37    401.68 o 
   7 -11   4     1020.26     1113.07    119.16 o 
   8 -11   4      213.90      236.25    236.25 o 
  -4 -10   4      544.15      750.10    138.44 o 
  -3 -10   4       32.29      140.41    238.23 o 
  -2 -10   4     1827.13     1835.42    136.52 o 
  -1 -10   4       32.57       91.21    157.38 o 
   0 -10   4     2340.53     2100.23    109.55 o 
   1 -10   4     9886.72     9258.92    380.32 o 
   2 -10   4      155.49      129.56    128.97 o 
   3 -10   4     1084.15      928.79     96.54 o 
   4 -10   4       51.08      -97.15    161.04 o 
   5 -10   4     2842.90     2790.68    213.90 o 
   6 -10   4     5730.22     5102.75    374.97 o 
   7 -10   4    10443.50     9774.49    621.69 o 
   8 -10   4     4083.01     4019.98    310.61 o 
   9 -10   4       53.77     -278.82    278.82 o 
  -5  -9   4      190.76        0.00    250.88 o 
  -4  -9   4     1994.52     2029.94    203.79 o 
  -3  -9   4     5218.87     4875.82    365.52 o 
  -2  -9   4    11107.10    11347.37    638.25 o 
  -1  -9   4     1658.98     1539.89     81.41 o 
   0  -9   4     2301.28     2003.66    119.69 o 
   1  -9   4     2677.99     2631.80    150.28 o 
   2  -9   4    18366.24    17693.81    513.41 o 
   3  -9   4     4856.21     4223.79    309.61 o 
   4  -9   4     2668.47     2565.65    203.25 o 
   5  -9   4     2647.83     2742.67    226.56 o 
   6  -9   4     6319.67     6168.85    460.56 o 
   7  -9   4    17128.87    16849.05    776.57 o 
   8  -9   4     2007.30     1921.40    143.85 o 
   9  -9   4      215.79       69.88    215.62 o 
  -6  -8   4     1895.84     1953.82    159.82 o 
  -5  -8   4      357.91     -195.66    274.20 o 
  -4  -8   4      468.55      338.11    258.24 o 
  -3  -8   4     7487.34     6630.84    504.26 o 
  -2  -8   4        2.14       25.95    213.60 o 
  -1  -8   4     4739.05     4259.97    239.56 o 
   0  -8   4      666.27      693.95    101.85 o 
   1  -8   4     3878.30     3602.73    195.71 o 
   2  -8   4    12568.81    11510.68    395.42 o 
   3  -8   4    38092.73    33020.33    864.99 o 
   4  -8   4    28542.52    27552.57    819.36 o 
   5  -8   4      181.24       49.25    175.02 o 
   6  -8   4      169.22      248.89    185.00 o 
   7  -8   4     5883.07     5330.78    399.69 o 
   8  -8   4     1315.54     1238.40    122.51 o 
   9  -8   4     1408.82     1113.22    137.82 o 
  -7  -7   4     1169.23     1207.63    146.46 o 
  -6  -7   4     5705.17     5125.93    374.19 o 
  -5  -7   4      435.02      563.73    283.53 o 
  -4  -7   4      455.70      387.37    236.95 o 
  -3  -7   4     1821.77     1681.87    136.55 o 
  -2  -7   4    17817.94    16159.23    678.54 o 
  -1  -7   4     5150.31     4516.41    235.11 o 
   0  -7   4     8531.11     8133.48    524.80 o 
   1  -7   4    10816.91     9982.38    334.07 o 
   2  -7   4     8388.54     7804.30    327.02 o 
   3  -7   4    48446.23    44137.96    986.81 o 
   4  -7   4    10573.20     9180.17    497.06 o 
   5  -7   4     2301.36     2440.71    187.90 o 
   6  -7   4     3585.10     3476.76    259.34 o 
   7  -7   4     5968.44     6108.09    452.45 o 
   8  -7   4      476.37      204.99    330.12 o 
   9  -7   4      564.40      318.81    336.78 o 
  -7  -6   4     1889.37     1640.87    173.14 o 
  -6  -6   4        3.67      421.22    245.54 o 
  -5  -6   4     3457.17     3578.67    307.28 o 
  -4  -6   4      322.43      405.32     92.51 o 
  -3  -6   4     1704.61     1689.92    112.57 o 
  -2  -6   4     9972.98     9305.36    545.29 o 
  -1  -6   4    51778.91    47210.30    807.74 o 
   0  -6   4    67279.96    61923.94    831.92 o 
   1  -6   4      443.42      563.26    234.98 o 
   2  -6   4     5711.45     5034.01    273.59 o 
   3  -6   4    20955.52    19253.28    693.34 o 
   4  -6   4    16331.99    14293.93    663.97 o 
   5  -6   4     9728.06     8261.39    588.33 o 
   6  -6   4    11177.49    10013.96    706.25 o 
   7  -6   4       46.92      308.10    281.48 o 
   8  -6   4      726.74      944.54    161.08 o 
  -7  -5   4      161.03      157.05    129.77 o 
  -6  -5   4     3890.65     3539.86    265.32 o 
  -5  -5   4     2248.55     1868.71    153.23 o 
  -4  -5   4     7362.53     6327.53    457.79 o 
  -3  -5   4    15438.04    13965.28    687.74 o 
  -2  -5   4     1538.51     1483.65    106.59 o 
  -1  -5   4    35297.18    32182.49    649.16 o 
   0  -5   4    37384.14    33408.12    661.09 o 
   1  -5   4     2148.24     2260.64    127.14 o 
   2  -5   4    10260.32     9863.19    464.33 o 
   3  -5   4    34780.36    31450.47   1021.41 o 
   5  -5   4     2209.09     2809.25    201.23 o 
   6  -5   4     1388.38     1107.44    655.27 o 
   7  -5   4       14.79       70.54    358.00 o 
   8  -5   4      211.14      -73.20    465.84 o 
   9  -5   4     2854.92     2922.59    245.83 o 
  -8  -4   4        8.65     -326.06    326.06 o 
  -7  -4   4      817.64      642.37    142.45 o 
  -6  -4   4     2906.80     2671.56    259.89 o 
  -5  -4   4    15470.92    15455.62    866.51 o 
  -4  -4   4    45510.33    45488.38   1345.38 o 
  -3  -4   4      433.31      482.59    268.25 o 
  -2  -4   4    10069.23    10353.39    612.18 o 
  -1  -4   4    29384.05    32096.55    797.00 o 
   0  -4   4    56864.89    61534.89    914.98 o 
   1  -4   4    30904.29    36770.48    733.20 o 
   2  -4   4    39434.40    39842.37    796.89 o 
   3  -4   4       71.54       61.22    169.03 o 
   4  -4   4     1630.82     1868.02    187.87 o 
   5  -4   4       90.10     -131.10    230.92 o 
   6  -4   4      358.41      125.12    184.36 o 
   7  -4   4      793.77      818.79    103.85 o 
   8  -4   4     1249.29     1444.09    116.51 o 
   9  -4   4     6257.71     6119.83    445.61 o 
  -9  -3   4      469.68      433.27    354.07 o 
  -8  -3   4     1648.25     1028.14    560.02 o 
  -7  -3   4     5777.15     6488.86    554.47 o 
  -6  -3   4      189.03      149.07    287.49 o 
  -5  -3   4     8294.57     9068.93    708.88 o 
  -4  -3   4    40916.36    42849.29   1332.30 o 
  -3  -3   4      367.05      193.70    261.59 o 
  -2  -3   4     7438.38     7327.62    340.98 o 
  -1  -3   4    70818.42    66868.06    871.34 o 
   0  -3   4    16538.62    16640.87    405.49 o 
   1  -3   4     4429.31     4867.58    224.12 o 
   2  -3   4     4090.11     4742.64    456.32 o 
   3  -3   4      125.39      204.97     47.25 o 
   4  -3   4       56.29      216.27    117.12 o 
   5  -3   4    15153.12    16703.91    578.15 o 
   6  -3   4    15718.84    15177.86    590.42 o 
   7  -3   4      497.24      444.61     71.88 o 
   8  -3   4       86.88     -192.32    200.97 o 
   9  -3   4      145.24       51.24    182.34 o 
  -9  -2   4     1413.32     2155.88    235.03 o 
  -8  -2   4    12589.97    14313.87   1140.18 o 
  -7  -2   4     1933.45     1776.38    177.17 o 
  -6  -2   4     4995.71     5168.71    407.70 o 
  -5  -2   4    10829.11     9770.49    662.67 o 
  -4  -2   4    59064.52    60810.67   1331.35 o 
  -3  -2   4    35391.82    38413.53    906.06 o 
  -2  -2   4    34724.90    36152.59    945.35 o 
  -1  -2   4       75.69       25.48     91.53 o 
   0  -2   4     4610.53     4706.22    165.60 o 
   1  -2   4      192.36      134.82     42.38 o 
   2  -2   4     3383.90     3513.64    146.70 o 
   3  -2   4      221.32      235.60     38.60 o 
   4  -2   4     4134.17     3936.97    242.89 o 
   5  -2   4    32504.09    31184.93    732.81 o 
   6  -2   4      608.45      583.09     67.89 o 
   7  -2   4     5516.09     5195.40    372.24 o 
   8  -2   4      384.15      210.31    210.31 o 
  -9  -1   4      563.15      314.82    402.68 o 
  -8  -1   4    13372.59    13160.58    947.98 o 
  -7  -1   4     3106.28     3704.96    292.58 o 
  -6  -1   4     3517.06     4250.07    344.06 o 
  -5  -1   4    26234.77    26622.22    807.74 o 
  -4  -1   4     5654.67     6167.42    326.85 o 
  -3  -1   4     2698.12     3379.02    232.16 o 
  -2  -1   4     4269.23     4466.31    162.87 o 
  -1  -1   4     1132.67     1055.11     54.65 o 
   0  -1   4      185.77      191.01     51.58 o 
   1  -1   4    48547.51    49083.50    519.02 o 
   2  -1   4    90156.10    92920.63   1278.52 o 
   3  -1   4     1205.32     1590.47    133.21 o 
   4  -1   4     7992.04     7566.27    328.39 o 
   5  -1   4       90.10       43.92     51.24 o 
   6  -1   4     1051.18     1103.85     76.56 o 
   7  -1   4      301.67      322.11    179.02 o 
   8  -1   4      163.95      245.56    167.03 o 
 -10   0   4      579.93      473.89    354.09 o 
  -9   0   4     2059.46     2010.68    173.83 o 
  -8   0   4    17443.05    17718.08    834.52 o 
  -7   0   4     8716.61     9532.20    568.86 o 
  -6   0   4     7035.45     6795.03    413.62 o 
  -5   0   4      299.45      406.66     53.91 o 
  -4   0   4     1693.91     2040.99    154.59 o 
  -3   0   4     1003.31      965.12     73.93 o 
  -2   0   4     9920.54     9814.97    608.32 o 
  -1   0   4     6332.93     6632.14    165.15 o 
   0   0   4      706.52      690.32     34.13 o 
   1   0   4    49318.51    48707.69   1084.87 o 
   2   0   4     6261.75     6160.15    189.57 o 
   3   0   4    22404.91    21648.67    527.65 o 
   4   0   4     4268.53     3985.34    253.50 o 
   5   0   4      818.62      777.55     93.87 o 
   6   0   4     1921.41     1787.61    145.19 o 
   7   0   4      495.74      161.07    204.99 o 
   8   0   4     1406.96     1551.96    115.18 o 
 -10   1   4      413.94       75.87    312.80 o 
  -9   1   4     2784.27     2817.46    231.85 o 
  -8   1   4     1130.40     1086.56    105.86 o 
  -7   1   4     1040.11     1183.12     95.21 o 
  -6   1   4     1871.92     2223.03    166.54 o 
  -5   1   4        5.54       39.26     89.17 o 
  -4   1   4       21.30      125.10     81.18 o 
  -3   1   4    29383.02    29406.38    541.53 o 
  -2   1   4   106049.19   103699.17    685.93 o 
  -1   1   4      282.49      374.83     42.93 o 
   0   1   4    32189.84    30741.35    366.25 o 
   1   1   4      970.18      958.76     51.20 o 
   2   1   4     1151.81     1162.75    100.23 o 
   3   1   4      431.81      396.70     45.93 o 
   4   1   4      571.61      539.83     57.24 o 
   5   1   4     5953.66     6036.37    362.38 o 
   6   1   4     3176.43     3096.59    269.88 o 
   7   1   4     1553.20     1759.83    117.19 o 
 -10   2   4     1103.84     1067.81    117.17 o 
  -9   2   4       66.08      -50.57    191.65 o 
  -8   2   4      598.89      602.38     75.21 o 
  -7   2   4      329.55      126.45    167.05 o 
  -6   2   4     3520.56     3880.23    270.73 o 
  -5   2   4     7381.65     7620.06    338.37 o 
  -4   2   4      500.98      483.28     41.94 o 
  -3   2   4    18135.46    17675.88    416.03 o 
  -2   2   4    14827.42    15206.16    271.89 o 
  -1   2   4    28904.73    28987.12    369.76 o 
   0   2   4    12276.79    11871.40    524.48 o 
   1   2   4      680.94      666.74     36.10 o 
   2   2   4     5074.28     4893.48    191.89 o 
   3   2   4     1539.90     1687.01    129.21 o 
   4   2   4     5444.32     5615.78    356.32 o 
   5   2   4     1593.07     1710.07    154.49 o 
   6   2   4       70.97      172.35     62.55 o 
   7   2   4     3331.18     3635.27    235.87 o 
 -10   3   4      434.30      499.16     89.85 o 
  -9   3   4       43.25      138.41    169.02 o 
  -8   3   4        9.52      100.48    118.45 o 
  -7   3   4     3791.39     4052.48    288.70 o 
  -6   3   4    38086.00    38215.05    794.19 o 
  -5   3   4      425.58      347.45     45.26 o 
  -4   3   4    31182.57    29748.06    598.93 o 
  -3   3   4     3979.92     3499.20    211.57 o 
  -2   3   4       23.94       66.82     65.61 o 
  -1   3   4      437.40      526.28     35.35 o 
   0   3   4     1023.96      983.99     45.92 o 
   1   3   4    17948.46    16827.08    342.89 o 
   2   3   4     8756.83     8765.73    280.65 o 
   3   3   4     1936.13     1854.42    121.23 o 
   4   3   4     2812.04     2948.43    241.87 o 
   5   3   4      176.07      157.72    157.72 o 
   6   3   4     1230.07     1074.53    109.18 o 
 -10   4   4      462.14      561.06     91.85 o 
  -9   4   4     2655.70     2764.68    235.16 o 
  -8   4   4      375.04      447.91     67.89 o 
  -7   4   4      618.00      747.51     68.56 o 
  -6   4   4     6741.68     7351.09    360.67 o 
  -5   4   4     3699.79     4037.47    256.76 o 
  -4   4   4     5271.22     4978.90    275.75 o 
  -3   4   4      371.49      437.29     47.26 o 
  -2   4   4     8068.05     7787.22    234.58 o 
  -1   4   4     2922.18     2863.06    156.97 o 
   0   4   4     5009.58     5213.17    205.77 o 
   1   4   4     2863.02     2748.39    154.37 o 
   2   4   4      158.21      -17.30    155.06 o 
   3   4   4    11092.18    11039.84    500.38 o 
   4   4   4    13660.93    13041.10    584.41 o 
   5   4   4     1044.87     1137.03    103.19 o 
 -10   5   4     5049.31     4678.61    371.38 o 
  -9   5   4      614.93      595.05     84.53 o 
  -8   5   4     7583.91     7319.59    433.35 o 
  -7   5   4      967.49     1105.13     85.22 o 
  -6   5   4      611.64      545.16     65.23 o 
  -5   5   4      679.20      704.29     65.90 o 
  -4   5   4      491.82      595.06     56.58 o 
  -3   5   4    17262.64    16870.14    500.19 o 
  -2   5   4     8335.96     8670.66    261.84 o 
  -1   5   4     1194.51     1332.16     84.57 o 
   0   5   4     7826.91     8071.14    277.00 o 
   1   5   4     2351.46     2389.95    233.51 o 
   2   5   4     2785.30     2799.18    243.87 o 
   3   5   4    18623.08    19530.75    697.07 o 
   4   5   4     3800.64     4656.63    364.56 o 
   5   5   4       52.49        0.00    196.30 o 
 -10   6   4     1656.15     1988.24    197.76 o 
  -9   6   4       58.21      -22.63    157.71 o 
  -8   6   4      779.60      913.28     94.52 o 
  -7   6   4      550.85      682.24     75.88 o 
  -6   6   4     3873.16     4332.94    319.35 o 
  -5   6   4     1477.70     1592.93    137.85 o 
  -4   6   4     1327.65     1397.73    117.20 o 
  -3   6   4     4021.67     4188.01    280.76 o 
  -2   6   4      412.76      244.25    112.66 o 
  -1   6   4    13318.51    14056.29    366.23 o 
   0   6   4    33650.57    32761.72    581.38 o 
   1   6   4     5402.62     5709.99    265.95 o 
   2   6   4      441.55      262.23    169.72 o 
   3   6   4      396.01      463.21     88.52 o 
   4   6   4       11.93     -195.64    195.64 o 
  -9   7   4      208.92      145.74    187.67 o 
  -8   7   4       18.51      161.70    180.33 o 
  -7   7   4     5559.25     5265.95    388.91 o 
  -6   7   4     5038.54     5366.65    368.85 o 
  -5   7   4      788.39      800.81     75.22 o 
  -4   7   4     6874.39     7503.43    393.93 o 
  -3   7   4     5004.06     4867.65    316.86 o 
  -2   7   4     3407.86     3244.56    183.44 o 
  -1   7   4    21738.41    21411.46    506.18 o 
   0   7   4     7797.23     7462.72    640.07 o 
   1   7   4       78.95        9.99    116.29 o 
   2   7   4        5.68      125.77    161.03 o 
   3   7   4      105.07       30.61     81.19 o 
  -9   8   4      425.87      336.10    181.03 o 
  -8   8   4      226.25      149.73    203.64 o 
  -7   8   4     2034.85     2175.83    180.49 o 
  -6   8   4      714.27      699.58     88.53 o 
  -5   8   4     6483.68     6371.40    427.79 o 
  -4   8   4    28596.02    29079.04    812.24 o 
  -3   8   4     6488.68     6716.62    422.46 o 
  -2   8   4       48.59      131.63     92.83 o 
  -1   8   4      145.50       68.38    192.99 o 
   0   8   4      104.76       35.44    131.10 o 
   1   8   4      298.73      292.68    155.52 o 
  -8   9   4     2166.06     2247.06    186.48 o 
  -7   9   4     3686.29     3782.60    320.55 o 
  -6   9   4     1513.03     1763.16    113.86 o 
  -5   9   4     6612.25     5926.80    408.38 o 
  -4   9   4     5285.93     5818.20    397.48 o 
  -3   9   4       66.50     -117.78    175.01 o 
  -2   9   4       13.66      100.05     67.54 o 
  -1   9   4      127.54       50.96    144.07 o 
   0   9   4      289.10      387.58     63.58 o 
  -7  10   4     2390.63     2871.96    253.76 o 
  -6  10   4       72.26      111.13    200.30 o 
  -5  10   4       38.70      272.83    144.40 o 
  -4  10   4      128.72      189.66    221.60 o 
  -3  10   4      469.96      409.98     99.17 o 
  -2  10   4        5.85      -41.83    151.19 o 
   2 -14   5      663.23      847.64    343.45 o 
   3 -14   5      999.50      947.27    131.14 o 
   4 -14   5     3120.05     3200.61    263.83 o 
   5 -14   5      851.27      758.84    127.14 o 
  -1 -13   5     1714.12     1739.85    116.51 o 
   0 -13   5      241.92      301.29     98.21 o 
   1 -13   5      677.58      575.56    116.69 o 
   2 -13   5       55.60      -15.15    167.48 o 
   3 -13   5     1396.04      457.41    287.63 o 
   4 -13   5     3040.01     3353.98    271.84 o 
   5 -13   5     5939.94     5733.88    433.58 o 
   6 -13   5     2894.50     2570.85    201.19 o 
  -2 -12   5      405.82      538.42    323.45 o 
  -1 -12   5      915.25      915.18     92.70 o 
   0 -12   5     4839.91     4848.99    292.00 o 
   1 -12   5     2181.10     2209.67    272.75 o 
   2 -12   5     1724.15     1462.91     97.00 o 
   3 -12   5      912.33      380.78    257.62 o 
   4 -12   5     2904.83     2762.40    197.89 o 
   5 -12   5     9713.44     9230.07    630.80 o 
   6 -12   5     1446.05     1486.80    127.84 o 
   7 -12   5       86.17     -252.21    252.21 o 
   8 -12   5     1274.92      935.38    145.80 o 
  -3 -11   5     1144.71     1055.19    149.79 o 
  -2 -11   5       99.78     -149.73    293.47 o 
  -1 -11   5     1387.46     1312.60    105.20 o 
   0 -11   5     3743.98     3407.38    189.32 o 
   1 -11   5    10714.54     9832.37    424.65 o 
   2 -11   5    11425.99    10075.10    432.54 o 
   3 -11   5      124.53       87.84    195.65 o 
   4 -11   5      144.36      222.93     69.87 o 
   5 -11   5     3307.62     3249.53    314.56 o 
   6 -11   5     1765.20     1375.84    133.19 o 
   7 -11   5     3836.51     3710.38    290.59 o 
   8 -11   5     2809.57     2655.36    236.49 o 
  -4 -10   5     2741.87     2374.21    195.19 o 
  -3 -10   5     1575.45      609.94    344.92 o 
  -2 -10   5     2526.12     2109.16    197.86 o 
  -1 -10   5     1552.77     1388.79     89.46 o 
   0 -10   5     2212.72     2112.53    179.86 o 
   1 -10   5    15540.19    14478.16    644.93 o 
   2 -10   5     4149.38     3558.69    206.23 o 
   3 -10   5      380.62      475.87     79.87 o 
   4 -10   5     6346.86     5455.96    364.49 o 
   5 -10   5     6474.59     5335.43    383.82 o 
   6 -10   5      488.56      545.77     96.51 o 
   7 -10   5     1434.35     1455.53    135.83 o 
   8 -10   5      371.28       39.93    277.52 o 
   9 -10   5        9.33      334.71    236.89 o 
  -5  -9   5      473.22      472.54    133.11 o 
  -4  -9   5     1466.07     1257.79    135.83 o 
  -3  -9   5     7214.02     6217.77    481.37 o 
  -2  -9   5    16662.11    13999.59    725.24 o 
  -1  -9   5      222.06      210.96     87.18 o 
   0  -9   5     1185.52     1114.11     78.63 o 
   1  -9   5    11293.57     9991.19    415.54 o 
   2  -9   5     9945.74     9094.29    386.21 o 
   3  -9   5    13432.63    11635.58    589.32 o 
   4  -9   5    16409.65    14452.04    689.44 o 
   6  -9   5     2038.90     1765.77    141.87 o 
   7  -9   5      260.61      183.68     94.50 o 
   8  -9   5       35.09      298.12    236.90 o 
   9  -9   5      259.08      503.78    270.86 o 
  -6  -8   5     1244.80     1491.96    160.45 o 
  -5  -8   5     1685.70     1790.63    194.44 o 
  -4  -8   5      342.38       77.87    274.86 o 
  -3  -8   5     7648.90     7157.40    563.77 o 
  -2  -8   5     8835.24     7374.82    533.55 o 
  -1  -8   5      169.82      197.81    120.81 o 
   0  -8   5    11896.33    10417.01    484.95 o 
   1  -8   5    24229.17    21534.62    924.50 o 
   2  -8   5     3055.39     2663.72    328.35 o 
   3  -8   5     2695.24     2064.22    146.63 o 
   4  -8   5     1372.77     1181.40    109.22 o 
   5  -8   5      134.40     -201.64    201.64 o 
   6  -8   5      593.38      442.64    114.49 o 
   7  -8   5     8184.45     7838.67    583.09 o 
   8  -8   5     2055.39     1778.90    177.16 o 
   9  -8   5      260.68      113.80    212.96 o 
  -7  -7   5     1580.98     1306.37    162.46 o 
  -6  -7   5     8101.77     7329.96    578.89 o 
  -5  -7   5      135.52      171.03    249.55 o 
  -4  -7   5     1280.77      986.13    139.83 o 
  -3  -7   5    13424.45    10897.97    717.91 o 
  -2  -7   5    18460.41    16798.42    758.21 o 
  -1  -7   5    17194.64    14997.34    487.14 o 
   0  -7   5    32657.66    28983.78    646.67 o 
   1  -7   5      384.31      165.83    166.43 o 
   2  -7   5     4967.27     4978.38    260.47 o 
   3  -7   5      703.57      869.45    104.52 o 
   4  -7   5      417.98      341.45    198.35 o 
   5  -7   5      738.77      568.51    286.25 o 
   6  -7   5     3445.42     3638.26    268.64 o 
   7  -7   5    13202.16    13833.87    952.70 o 
   8  -7   5       10.68      279.48    330.05 o 
   9  -7   5     1082.98     1226.91    617.78 o 
  -7  -6   5     1620.08     1977.63    208.42 o 
  -6  -6   5     8361.25     6811.96    476.22 o 
  -5  -6   5      626.53      545.15    128.47 o 
  -4  -6   5     6341.18     7057.71    552.87 o 
  -3  -6   5    26479.04    24730.45    974.75 o 
  -2  -6   5     4436.81     3903.62    254.95 o 
  -1  -6   5     1607.85     1346.78     86.62 o 
   0  -6   5      980.71     1017.53     75.06 o 
   1  -6   5     1100.82     1026.38    183.82 o 
   2  -6   5      194.74      190.98     96.79 o 
   3  -6   5    37213.71    40658.75   1248.47 o 
   4  -6   5    25373.14    28577.52   1152.05 o 
   5  -6   5     1798.10     2422.65    181.18 o 
   6  -6   5      446.09      561.75    472.56 o 
   7  -6   5       57.16      600.23    382.63 o 
   8  -6   5     1647.88     1728.66    239.06 o 
   9  -6   5       30.69       78.52    441.85 o 
  -8  -5   5      358.08      620.27    360.71 o 
  -7  -5   5     4367.35     4617.40    338.67 o 
  -6  -5   5    11887.01    12971.59    873.25 o 
  -5  -5   5     8151.91     8726.25    630.85 o 
  -4  -5   5    14705.11    17362.31    877.88 o 
  -3  -5   5      551.09      419.37    271.59 o 
  -2  -5   5     4792.93     5254.95    430.73 o 
  -1  -5   5      144.19      262.16    153.03 o 
   0  -5   5     4399.91     5270.17    273.66 o 
   1  -5   5      123.76      221.47    175.57 o 
   2  -5   5     3193.84     3695.58    232.84 o 
   3  -5   5    46492.63    50285.75   1411.92 o 
   4  -5   5      485.16      846.69    100.51 o 
   5  -5   5    11306.03    11166.87    768.21 o 
   6  -5   5     1507.64     1462.41    145.84 o 
   7  -5   5      823.50      957.92    137.80 o 
   8  -5   5     1039.84     1165.68    151.12 o 
   9  -5   5      399.47      121.13    336.76 o 
  -8  -4   5     1343.95     1759.70    212.39 o 
  -7  -4   5     8356.12    10667.53    719.36 o 
  -6  -4   5      934.15      939.36    159.11 o 
  -5  -4   5      380.31      174.38    346.76 o 
  -4  -4   5      640.51      565.84    338.84 o 
  -3  -4   5      672.27      474.02    314.90 o 
  -2  -4   5      279.69      297.51    101.83 o 
  -1  -4   5    64158.28    59887.21   1770.31 o 
   0  -4   5    78289.05    70087.73    994.02 o 
   1  -4   5     4839.73     4540.16    229.70 o 
   2  -4   5    13713.81    14262.54    782.81 o 
   3  -4   5       71.00      177.01    165.03 o 
   4  -4   5     5320.66     5516.77    385.95 o 
   6  -4   5       54.08       76.53    132.42 o 
   7  -4   5     4422.73     4798.11    359.39 o 
   8  -4   5     2998.08     3473.22    297.82 o 
   9  -4   5     2033.48     1948.57    197.12 o 
  -9  -3   5     1340.04     1308.92    197.74 o 
  -8  -3   5     1931.52     1902.03    217.77 o 
  -7  -3   5      323.55      272.20    374.69 o 
  -6  -3   5      636.10      290.89    337.48 o 
  -5  -3   5       28.56     -251.54    251.54 o 
  -4  -3   5     7072.64     6523.88    514.18 o 
  -3  -3   5     3791.05     3604.70    266.30 o 
  -2  -3   5      362.87      437.58     53.98 o 
  -1  -3   5    41283.34    41801.88    641.61 o 
   0  -3   5     5367.69     5926.19    221.86 o 
   1  -3   5    37037.89    39238.83    539.18 o 
   2  -3   5     6267.50     6779.27    301.36 o 
   3  -3   5     1009.97     1111.42     79.91 o 
   4  -3   5     4513.94     5167.87    309.64 o 
   5  -3   5     2516.50     2419.56    208.57 o 
   6  -3   5     2974.90     2781.60    223.91 o 
   7  -3   5      765.84      392.74    203.02 o 
   8  -3   5      712.38      764.13     92.52 o 
  -9  -2   5      100.27     -200.30    414.58 o 
  -8  -2   5      335.91     -110.48    320.78 o 
  -7  -2   5       26.64     -316.75    316.75 o 
  -6  -2   5      251.57      471.19    238.26 o 
  -5  -2   5    16022.57    17071.94    734.57 o 
  -4  -2   5    57887.19    56695.72   1131.12 o 
  -3  -2   5     1650.20     1563.90    121.94 o 
  -2  -2   5    33359.25    34492.24    498.02 o 
  -1  -2   5     1311.29     1328.11     67.80 o 
   0  -2   5     2580.17     2583.14    135.05 o 
   1  -2   5       41.37      154.32     67.17 o 
   2  -2   5      111.58      123.33     42.59 o 
   3  -2   5    14953.75    14865.91    465.30 o 
   4  -2   5    10386.33    10770.51    417.19 o 
   5  -2   5     8672.12     8686.83    407.80 o 
   6  -2   5     2772.40     2602.62    209.89 o 
   7  -2   5      219.53      271.52    183.68 o 
   8  -2   5     2264.22     2455.64    199.14 o 
  -9  -1   5        0.87      252.20    242.22 o 
  -8  -1   5     2217.49     2387.95    165.19 o 
  -7  -1   5     2104.93     1958.43    143.88 o 
  -6  -1   5     1488.68     1642.33    161.84 o 
  -5  -1   5     9048.95    10603.88    484.58 o 
  -4  -1   5     7383.98     7227.27    355.27 o 
  -3  -1   5    22425.55    23079.22    555.96 o 
  -2  -1   5     5532.01     6215.58    352.85 o 
  -1  -1   5      576.32      597.34     43.31 o 
   0  -1   5     8429.26     8608.23    211.69 o 
   1  -1   5     5026.19     5227.80    177.11 o 
   2  -1   5     9971.73    10106.06    253.12 o 
   3  -1   5     2339.74     2377.91    164.61 o 
   4  -1   5      487.92      445.96     51.92 o 
   5  -1   5    20836.32    21776.45    644.93 o 
   6  -1   5    11841.57    12007.48    519.18 o 
   7  -1   5      496.47      590.36     81.86 o 
   8  -1   5     1219.49     1112.45    111.18 o 
  -9   0   5      858.29     1045.10    126.48 o 
  -8   0   5    16166.13    17765.29    795.75 o 
  -7   0   5       32.97       48.58    182.33 o 
  -6   0   5    19273.91    20106.96    666.06 o 
  -5   0   5      723.96      790.23     65.24 o 
  -4   0   5      260.58      304.16     45.92 o 
  -3   0   5      129.16      184.34    105.15 o 
  -2   0   5       86.28       46.99     69.73 o 
  -1   0   5    22069.29    21743.93    765.31 o 
   0   0   5    18951.47    19262.47    310.38 o 
   1   0   5    13335.85    13459.51    278.35 o 
   2   0   5    12494.53    12554.58    307.07 o 
   3   0   5      279.26      321.46     47.25 o 
   4   0   5     8125.26     7428.11    378.96 o 
   5   0   5    32585.21    32943.63    846.89 o 
   6   0   5     3405.16     3581.37    280.56 o 
   7   0   5       92.23     -125.77    196.31 o 
 -10   1   5      429.42      422.62    259.56 o 
  -9   1   5      243.28      177.69    218.95 o 
  -8   1   5     3268.81     3451.51    270.58 o 
  -7   1   5     1187.05     1239.78    115.86 o 
  -6   1   5      998.89      976.08     74.57 o 
  -5   1   5      342.05      263.57     55.24 o 
  -4   1   5     6871.96     6789.47    305.60 o 
  -3   1   5     3826.38     3811.03    216.25 o 
  -2   1   5    10308.70    10530.54    239.38 o 
  -1   1   5     4585.03     4510.69    162.12 o 
   0   1   5      307.01      349.17     29.65 o 
   1   1   5    55326.20    55691.36   1173.30 o 
   2   1   5    66689.71    64355.54    680.78 o 
   3   1   5     4234.86     4567.07    294.82 o 
   4   1   5     1950.19     1953.63    143.87 o 
   5   1   5      742.10      903.96     78.55 o 
   6   1   5       21.01      161.70    140.41 o 
   7   1   5       84.97      -27.28    208.95 o 
 -10   2   5     3089.30     3311.88    232.52 o 
  -9   2   5       38.70     -211.61    211.61 o 
  -8   2   5      585.55      657.62     83.87 o 
  -7   2   5       64.72      152.39    157.05 o 
  -6   2   5       41.13      -79.85    124.44 o 
  -5   2   5    11663.13    12147.90    435.67 o 
  -4   2   5    12036.04    11879.20    398.50 o 
  -3   2   5     7808.85     7622.18    305.82 o 
  -2   2   5    24543.31    23650.30    370.79 o 
  -1   2   5     5378.52     5825.90    194.36 o 
   0   2   5    10924.33    10758.16    282.25 o 
   1   2   5    69924.87    69279.64   1210.90 o 
   2   2   5    16039.43    16212.71    365.63 o 
   3   2   5      450.06      455.92     69.22 o 
   4   2   5        6.38      -19.30    138.41 o 
   5   2   5      294.55       21.96    189.67 o 
   6   2   5       49.59       76.53     75.86 o 
 -10   3   5      116.81      167.03    167.03 o 
  -9   3   5      232.57      143.08    218.28 o 
  -8   3   5     2069.70     2029.49    169.18 o 
  -7   3   5     1204.11     1126.58     84.56 o 
  -6   3   5     3477.33     3518.82    270.01 o 
  -5   3   5     4925.24     4865.17    292.98 o 
  -4   3   5      295.04      303.49     49.25 o 
  -3   3   5    42279.99    40770.32    720.09 o 
  -2   3   5   105835.50   103646.53    839.61 o 
  -1   3   5    10195.23    10178.85    532.52 o 
   0   3   5      639.32      673.98     42.77 o 
   1   3   5      667.21      636.56     47.76 o 
   2   3   5       13.89       29.16    125.43 o 
   3   3   5      480.37      400.01     65.89 o 
   4   3   5        6.04      276.82    139.74 o 
   5   3   5     1093.27     1111.76    109.84 o 
  -9   4   5     2684.06     2521.49    209.18 o 
  -8   4   5     4104.15     4425.32    341.33 o 
  -7   4   5     2006.97     2236.03    183.84 o 
  -6   4   5    14314.00    13844.12    514.88 o 
  -5   4   5     8849.04     8312.86    395.21 o 
  -4   4   5     4691.69     4857.66    295.60 o 
  -3   4   5    42136.68    40151.36    769.44 o 
  -2   4   5    22688.33    22004.29    416.04 o 
  -1   4   5      275.50      368.42     35.53 o 
   0   4   5       93.15      130.99     61.22 o 
   1   4   5      453.52      343.96    133.45 o 
   2   4   5      214.82      332.75     61.89 o 
   3   4   5      135.07        0.00    149.06 o 
   4   4   5     1983.89     2043.88    154.51 o 
   5   4   5       31.11       82.51    184.33 o 
 -10   5   5      506.82      407.99     97.84 o 
  -9   5   5     2003.69     1983.95    143.19 o 
  -8   5   5      299.82      308.13    173.03 o 
  -7   5   5    10202.76    10512.64    494.11 o 
  -6   5   5    49109.19    47019.72    975.99 o 
  -5   5   5     7382.01     7032.01    372.74 o 
  -4   5   5      191.21      139.75    134.43 o 
  -3   5   5      147.39      167.04    110.47 o 
  -2   5   5       36.42       16.85     80.21 o 
  -1   5   5     2138.55     1934.54    120.96 o 
   0   5   5       26.94       62.50     85.51 o 
   1   5   5     4332.81     4334.67    235.45 o 
   2   5   5      831.21      911.97     83.21 o 
   3   5   5      175.58      220.27    194.32 o 
   4   5   5        8.66        0.00    175.01 o 
  -9   6   5     3981.86     4073.63    320.58 o 
  -8   6   5      747.05      872.65     88.53 o 
  -7   6   5     6892.23     8052.60    451.22 o 
  -6   6   5     9978.37    10932.88    504.09 o 
  -5   6   5      220.48      222.94    163.71 o 
  -4   6   5       21.22      104.47    121.11 o 
  -3   6   5      177.26      121.78    165.71 o 
  -2   6   5      720.75      758.24     51.54 o 
  -1   6   5      279.18      189.21     98.16 o 
   0   6   5     1962.27     2070.42    245.43 o 
   1   6   5      118.37      152.23    109.81 o 
   2   6   5     2085.31     1988.68    133.87 o 
   3   6   5       92.35       83.18    230.25 o 
  -9   7   5     2343.31     2586.89    185.82 o 
  -8   7   5      192.61      148.40    160.38 o 
  -7   7   5       36.21      161.04    179.67 o 
  -6   7   5      114.36      174.35    163.04 o 
  -5   7   5     2016.25     2203.26    180.50 o 
  -4   7   5      156.67      214.28     64.55 o 
  -3   7   5     4643.07     4683.32    355.43 o 
  -2   7   5      625.39      623.44     59.50 o 
  -1   7   5       10.34       46.32    106.10 o 
   0   7   5       38.91      166.11     70.87 o 
   1   7   5     2144.13     2158.72    115.67 o 
   2   7   5      253.66      193.66    193.66 o 
  -8   8   5       80.11     -256.20    256.20 o 
  -7   8   5       82.29      266.18     67.88 o 
  -6   8   5      716.80      794.76     91.19 o 
  -5   8   5       57.40      140.41    181.00 o 
  -4   8   5      445.90      607.65     78.54 o 
  -3   8   5       24.57       90.50    131.76 o 
  -2   8   5     2548.63     2639.61    147.10 o 
  -1   8   5       50.79       -9.43    127.93 o 
   0   8   5     1226.55     1081.05     78.85 o 
  -7   9   5     1340.83     1603.85    136.48 o 
  -6   9   5      466.59      268.88    224.96 o 
  -5   9   5       25.15      131.09    155.71 o 
  -4   9   5       81.16      136.42     69.87 o 
  -3   9   5      707.30      181.05    246.28 o 
  -2   9   5      244.97      270.86     64.23 o 
  -1   9   5     1287.03     1394.27    120.83 o 
   1 -14   6       47.40     -203.35    204.62 o 
   2 -14   6      116.51      132.15    200.67 o 
   3 -14   6     1286.86     1105.17    150.46 o 
   4 -14   6      877.00      249.62    304.87 o 
   5 -14   6     3618.06     4012.15    299.20 o 
  -1 -13   6     2271.01     2204.03    133.26 o 
   0 -13   6      931.86      711.43    279.58 o 
   1 -13   6      136.59      121.42    185.53 o 
   2 -13   6     3698.80     3434.20    176.26 o 
   3 -13   6     3766.84     3218.40    261.26 o 
   4 -13   6      377.17      152.41    223.62 o 
   5 -13   6      883.96      874.69    121.82 o 
   6 -13   6      380.07       41.26    291.50 o 
   7 -13   6        4.82     -306.10    318.07 o 
  -2 -12   6       54.85     -326.73    326.73 o 
  -1 -12   6     3170.37     2483.12    210.88 o 
   0 -12   6     2339.57     2105.99    112.85 o 
   1 -12   6     7589.77     6820.95    424.62 o 
   2 -12   6     9040.55     8570.67    443.76 o 
   3 -12   6        8.11     -256.19    256.19 o 
   4 -12   6     1210.38     1035.95    125.83 o 
   5 -12   6      447.13      305.49    269.55 o 
   6 -12   6       11.22       81.18    247.54 o 
   7 -12   6      158.71      301.46    102.48 o 
  -4 -11   6     1323.09     1327.54    165.11 o 
  -3 -11   6      210.62      135.09    232.25 o 
  -2 -11   6     4805.61     5056.26    417.41 o 
  -1 -11   6     8747.91     7849.85    422.94 o 
   0 -11   6      720.25      537.84    225.08 o 
   1 -11   6      514.68      463.68    123.47 o 
   2 -11   6      896.45      954.17     88.54 o 
   3 -11   6       54.17        0.00    202.29 o 
   4 -11   6     1006.65      899.41    117.17 o 
   5 -11   6     8353.20     7176.98    513.64 o 
   6 -11   6     2133.22     1863.58    172.50 o 
   7 -11   6       95.12      260.19    260.19 o 
   8 -11   6       23.64      134.42    100.48 o 
  -5 -10   6     2842.48     3119.60    227.16 o 
  -4 -10   6     2984.50     2876.15    225.85 o 
  -3 -10   6     4704.97     4187.39    337.39 o 
  -2 -10   6     8845.60     7840.41    595.30 o 
  -1 -10   6       48.38     -186.05    186.05 o 
   0 -10   6     1266.23     1172.07    111.86 o 
   1 -10   6     1145.02     1038.08     97.88 o 
   2 -10   6     1176.75      982.66     87.67 o 
   3 -10   6      250.68       31.94    242.25 o 
   4 -10   6     2331.30     2023.91    175.88 o 
   5 -10   6    11496.34    10077.31    687.12 o 
   6 -10   6       20.33     -166.36    257.52 o 
   7 -10   6     1581.71     1385.02    148.49 o 
  -5  -9   6     5430.69     4919.70    366.79 o 
  -4  -9   6      354.84     -130.44    310.14 o 
  -3  -9   6      141.10      -38.60    284.16 o 
  -2  -9   6      568.91      627.67    107.16 o 
  -1  -9   6       53.05       53.98    167.96 o 
   0  -9   6      506.99      390.45     98.47 o 
   1  -9   6    20776.65    18536.18    583.27 o 
   2  -9   6    13565.51    11893.68    496.86 o 
   3  -9   6     1125.87     1130.59    129.84 o 
   4  -9   6      574.81      550.47    105.17 o 
   5  -9   6      445.44      408.00    259.57 o 
   6  -9   6     2588.99     2264.51    176.55 o 
   7  -9   6       28.87     -211.61    349.35 o 
   8  -9   6       58.02     -357.34    357.34 o 
  -6  -8   6     2761.27     2406.85    199.18 o 
  -5  -8   6      169.33       47.25    345.38 o 
  -4  -8   6      634.05      421.34    123.14 o 
  -3  -8   6      882.14      672.38    129.82 o 
  -2  -8   6     3278.05     3539.69    287.31 o 
  -1  -8   6       18.54       33.80    163.03 o 
   0  -8   6      885.82      723.90     77.42 o 
   1  -8   6    22908.01    21007.72    614.66 o 
   2  -8   6        9.16     -127.66    152.37 o 
   3  -8   6    11300.60     9919.56    644.38 o 
   4  -8   6      599.72      192.37    246.29 o 
   5  -8   6     1582.60     1957.29    165.83 o 
   6  -8   6     2274.49     2883.77    267.79 o 
   7  -8   6      522.84      370.06    399.35 o 
   8  -8   6      653.88     1126.20    204.34 o 
   9  -8   6      424.23      334.76    441.92 o 
  -7  -7   6       21.73        0.00    338.04 o 
  -6  -7   6       95.06     -101.15    266.85 o 
  -4  -7   6       55.53      -81.85    260.85 o 
  -3  -7   6    16036.01    17878.31    880.66 o 
  -2  -7   6    24834.28    27076.12   1037.73 o 
  -1  -7   6     2939.69     3065.06    203.12 o 
   0  -7   6     6788.68     7307.79    359.29 o 
   1  -7   6     1124.16     1340.95     96.70 o 
   2  -7   6     6164.72     7105.23    347.07 o 
   3  -7   6      102.77     -149.07    264.19 o 
   4  -7   6      990.90     1289.67    139.82 o 
   5  -7   6     5380.08     7024.28    552.55 o 
   6  -7   6     8141.65    11252.13    876.49 o 
   8  -7   6      510.47      921.81    537.11 o 
  -7  -6   6       83.80     -109.13    369.99 o 
  -6  -6   6     2102.21     2240.60    229.12 o 
  -5  -6   6      451.14      410.66    130.45 o 
  -4  -6   6      198.12      371.35    117.13 o 
  -3  -6   6    11578.59    13330.09    769.82 o 
  -2  -6   6      537.82      164.42    288.23 o 
  -1  -6   6    19247.92    23618.76    642.93 o 
   0  -6   6      732.32      897.44     76.20 o 
   1  -6   6      560.94      623.14     84.06 o 
   2  -6   6     5392.88     6732.79    920.75 o 
   3  -6   6     3467.98     3929.54    308.12 o 
   4  -6   6     3963.98     5268.57    448.22 o 
   5  -6   6      705.85      874.04    120.49 o 
   6  -6   6     2483.25     2966.08    242.51 o 
   7  -6   6    13424.67    14149.42    978.68 o 
   8  -6   6     3671.75     4684.36    359.87 o 
  -7  -5   6     3196.30     3548.94    319.84 o 
  -6  -5   6    13045.01    15359.91    959.41 o 
  -5  -5   6     1387.28     1730.03    158.49 o 
  -4  -5   6     8906.86    10369.85    696.27 o 
  -3  -5   6      247.22      496.49    291.50 o 
  -2  -5   6     1918.16     2305.51    183.91 o 
  -1  -5   6       48.44       60.56    173.66 o 
   0  -5   6     2223.12     2378.14    279.97 o 
   1  -5   6    11017.01    10108.80    494.94 o 
   2  -5   6    18939.28    19455.48    566.41 o 
   3  -5   6    19470.83    19692.61    810.16 o 
   4  -5   6     6313.71     6672.76    481.59 o 
   5  -5   6      351.86      436.60     92.51 o 
   6  -5   6    10295.60    11176.27    658.73 o 
   7  -5   6    17154.01    16181.92    850.16 o 
   8  -5   6     1041.50     1151.01    115.17 o 
  -8  -4   6      664.65      650.30    172.39 o 
  -7  -4   6     1719.37     1726.79    184.47 o 
  -6  -4   6     1901.42     1938.88    183.16 o 
  -5  -4   6     6486.51     8092.46    565.63 o 
  -4  -4   6      198.89      291.49    240.91 o 
  -3  -4   6       21.31      341.37    212.27 o 
  -2  -4   6     4995.03     4424.63    329.31 o 
  -1  -4   6     5423.22     5509.91    286.58 o 
   0  -4   6    12471.98    12488.81    377.60 o 
   1  -4   6      670.63      762.44     71.90 o 
   2  -4   6     2879.61     2954.39    155.61 o 
   3  -4   6    62308.93    63136.14   1177.32 o 
   4  -4   6    36082.52    35875.45    935.08 o 
   5  -4   6     1819.34     2156.74    132.55 o 
   6  -4   6     4031.94     4553.64    328.69 o 
   7  -4   6      549.92      680.89     89.85 o 
   8  -4   6      286.92      274.85     93.84 o 
  -9  -3   6       26.61      475.78    296.12 o 
  -8  -3   6     2982.88     2475.20    240.52 o 
  -7  -3   6        5.47      194.97    307.43 o 
  -6  -3   6        0.58      165.03    240.22 o 
  -5  -3   6       31.42      171.68    204.29 o 
  -4  -3   6      828.80      767.65     99.87 o 
  -3  -3   6     9077.04     8652.27    506.40 o 
  -2  -3   6    19947.74    20155.89    448.16 o 
  -1  -3   6    20673.19    21653.47    524.41 o 
   0  -3   6    30134.81    29244.59   1279.78 o 
   1  -3   6      616.41      673.59    180.09 o 
   2  -3   6    20453.14    21401.77    606.10 o 
   3  -3   6    83380.37    83196.56   1207.96 o 
   4  -3   6     9641.73     9732.55    445.64 o 
   5  -3   6      144.86       19.96    130.43 o 
   6  -3   6        9.18        0.00    142.40 o 
   7  -3   6      322.47      -25.29    201.65 o 
   8  -3   6       69.77      252.20    200.30 o 
  -9  -2   6      396.13      423.94    159.73 o 
  -8  -2   6       33.04     -326.06    326.06 o 
  -7  -2   6       49.86     -111.79    233.57 o 
  -6  -2   6     2766.95     2652.99    202.59 o 
  -5  -2   6     3275.81     3475.69    293.36 o 
  -4  -2   6    10399.51    10163.92    460.35 o 
  -3  -2   6     1502.67     1622.15    133.90 o 
  -2  -2   6      861.93     1005.18     49.90 o 
  -1  -2   6   101622.76   104254.31   1314.00 o 
   0  -2   6   120890.77   120008.59   2150.29 o 
   1  -2   6     9794.41     9060.70    250.79 o 
   2  -2   6     4411.61     4446.65    192.08 o 
   3  -2   6      669.79      617.77     57.92 o 
   4  -2   6      798.51      767.58     63.24 o 
   5  -2   6      635.00      634.35     70.56 o 
   6  -2   6       20.27      107.13    137.08 o 
   7  -2   6      478.44      426.62     89.18 o 
  -8  -1   6       31.73     -176.34    230.91 o 
  -7  -1   6     3710.38     3891.87    310.66 o 
  -6  -1   6     5705.66     5906.08    432.54 o 
  -5  -1   6     8487.55     8904.79    435.44 o 
  -4  -1   6    35299.92    36043.92    777.39 o 
  -3  -1   6     5649.28     5469.04    306.06 o 
  -2  -1   6    13233.64    13930.80    300.48 o 
  -1  -1   6   120015.80   120612.70    868.87 o 
   0  -1   6    24263.05    24080.25    383.35 o 
   1  -1   6     1572.42     1627.00     88.21 o 
   2  -1   6       16.36       39.05     64.75 o 
   3  -1   6      625.40      642.37     57.25 o 
   4  -1   6      528.61      530.49     62.57 o 
   5  -1   6      428.88      515.81     70.55 o 
   6  -1   6     1260.65     1430.12    101.87 o 
   7  -1   6      210.32      336.07    181.01 o 
 -10   0   6      711.72       40.60    267.58 o 
  -9   0   6      733.08      665.63    117.15 o 
  -8   0   6     2426.30     2248.29    190.52 o 
  -7   0   6     2531.01     2880.94    211.87 o 
  -6   0   6      282.99      -39.27    182.36 o 
  -5   0   6    41938.18    42343.70    887.69 o 
  -4   0   6   109278.55   104885.88   1271.10 o 
  -3   0   6    10951.59    11553.55    393.73 o 
  -2   0   6      201.04      162.60     73.70 o 
  -1   0   6      405.84      411.75    123.81 o 
   0   0   6      203.40      209.27    112.81 o 
   1   0   6     2183.91     2261.81    123.92 o 
   2   0   6       14.60       77.12    118.45 o 
   3   0   6     2208.55     2066.00    143.24 o 
   4   0   6     1298.83     1215.19    103.21 o 
   5   0   6     2593.10     2452.32    215.19 o 
   6   0   6       17.25      -70.54    168.35 o 
   7   0   6     2537.72     2732.92    236.46 o 
 -10   1   6      994.49      579.81    343.49 o 
  -9   1   6     1550.44     1554.78    145.82 o 
  -8   1   6    12974.57    13369.05    633.21 o 
  -7   1   6     5231.14     5241.23    364.94 o 
  -6   1   6     2052.21     2150.41    178.53 o 
  -5   1   6    39391.49    39964.29    836.95 o 
  -4   1   6    19777.62    19631.01    532.43 o 
  -3   1   6      354.54      200.34    129.12 o 
  -2   1   6       98.58       29.59     79.11 o 
  -1   1   6      698.28      718.55     44.40 o 
   0   1   6     1478.79     1335.11     84.93 o 
   1   1   6      515.88      458.44     40.61 o 
   2   1   6     4273.06     3715.33    200.64 o 
   3   1   6      922.50      948.02     76.56 o 
   4   1   6     2042.56     1765.07    148.53 o 
   5   1   6     1086.57     1055.19     93.87 o 
   6   1   6       18.93     -200.96    200.96 o 
 -10   2   6       91.97     -151.72    225.59 o 
  -9   2   6     5388.23     5273.42    385.49 o 
  -8   2   6    32094.11    31811.48    924.16 o 
  -7   2   6     4628.76     4922.71    349.48 o 
  -6   2   6      498.63      512.52     62.57 o 
  -5   2   6      278.43      247.58    150.41 o 
  -4   2   6       44.32      189.65    111.79 o 
  -3   2   6     3262.24     3284.11    234.72 o 
  -2   2   6      139.86      152.34     43.32 o 
  -1   2   6     4138.66     4123.32    219.50 o 
   0   2   6     1303.97     1210.91     68.67 o 
   1   2   6     3099.18     3499.52    172.49 o 
   2   2   6       14.24       48.09     92.54 o 
   3   2   6     9148.23     8967.73    452.46 o 
   4   2   6       86.91      139.08     59.89 o 
   5   2   6     3120.25     3727.81    293.16 o 
 -10   3   6      138.06      -57.90    218.94 o 
  -9   3   6     4230.48     4282.90    324.63 o 
  -8   3   6     6268.62     5972.94    408.38 o 
  -7   3   6      301.59      336.75     71.88 o 
  -6   3   6      179.51       17.30    135.76 o 
  -5   3   6      155.31      208.30    137.09 o 
  -4   3   6     1158.27      958.86     87.23 o 
  -3   3   6      228.10      276.19     48.58 o 
  -2   3   6     4248.71     4612.49    471.64 o 
  -1   3   6      964.65     1009.84     54.13 o 
   0   3   6     9862.27     9598.98    299.99 o 
   1   3   6     1948.18     1843.20    187.17 o 
   2   3   6     2671.29     2407.96    131.89 o 
   3   3   6       21.55      258.19    139.08 o 
   4   3   6        6.30     -161.70    161.70 o 
   5   3   6      428.23       54.57    193.01 o 
 -10   4   6      181.62       55.90    208.96 o 
  -9   4   6      105.81      123.11    206.96 o 
  -8   4   6      140.99      -91.17    188.33 o 
  -7   4   6     1759.18     1962.62    126.53 o 
  -6   4   6      371.87      310.81     65.22 o 
  -5   4   6     3402.49     4139.61    288.64 o 
  -4   4   6      460.15      470.57     64.56 o 
  -3   4   6      876.00      862.14     73.90 o 
  -2   4   6      365.97      394.62     44.23 o 
  -1   4   6     7353.74     6993.49    265.44 o 
   0   4   6      298.27      297.33     64.89 o 
   1   4   6     6886.12     6699.05    339.81 o 
   2   4   6      190.56      -43.26    204.30 o 
   3   4   6      578.06      694.87     81.87 o 
   4   4   6      926.60     1083.71    104.51 o 
  -9   5   6       44.15       87.84     73.86 o 
  -8   5   6      550.83      571.07     82.53 o 
  -7   5   6       31.88      107.80    165.69 o 
  -6   5   6     1123.48     1302.26    121.17 o 
  -5   5   6      130.70      167.70    161.71 o 
  -4   5   6     7962.42     7820.48    414.87 o 
  -3   5   6     1858.31     1668.45    120.55 o 
  -2   5   6     9187.68     9245.57    319.05 o 
  -1   5   6        6.69     -118.58    143.73 o 
   0   5   6      211.67      151.21     64.57 o 
   1   5   6     1252.97     1272.25     68.49 o 
   2   5   6     1752.37     1939.80    154.49 o 
   3   5   6      279.09      244.90     85.18 o 
  -9   6   6      817.69      909.26    107.17 o 
  -8   6   6      180.44       25.29    203.64 o 
  -7   6   6       78.50      137.75    137.75 o 
  -6   6   6     1091.36     1013.27     86.55 o 
  -5   6   6      893.07      796.18     83.21 o 
  -4   6   6      518.77      560.42     75.88 o 
  -3   6   6     3700.25     3432.18    271.30 o 
  -2   6   6      662.87      714.85     61.30 o 
  -1   6   6      775.59      693.62     59.00 o 
   0   6   6     1967.30     1835.28    108.04 o 
   1   6   6     3373.67     3581.51    218.08 o 
   2   6   6      954.33      459.32    254.95 o 
  -8   7   6     1628.49     1860.40    154.48 o 
  -7   7   6      559.11      417.98     95.18 o 
  -6   7   6     6319.43     6248.38    435.69 o 
  -5   7   6       95.62     -186.33    186.33 o 
  -4   7   6      580.76      660.27     81.20 o 
  -3   7   6     2164.66     1904.90    153.19 o 
  -2   7   6     2582.79     2831.12    150.02 o 
  -1   7   6      150.44      246.41     94.16 o 
   0   7   6     1504.01     1548.47     89.67 o 
   1   7   6     4119.74     4336.42    641.16 o 
  -7   8   6      477.09      466.55     91.85 o 
  -6   8   6      256.19      353.38     83.19 o 
  -5   8   6      411.49      429.27     83.19 o 
  -4   8   6     1153.93     1254.25    110.51 o 
  -3   8   6     3063.36     3317.94    251.84 o 
  -2   8   6     2071.93     2349.17    138.52 o 
  -1   8   6     2662.96     2626.01    146.74 o 
  -5   9   6       67.22      373.31    213.61 o 
  -4   9   6     1032.93      972.57    121.82 o 
   1 -14   7       13.67      290.86    195.94 o 
   2 -14   7      295.23      214.64    113.37 o 
   3 -14   7     3173.91     2504.46    189.22 o 
   4 -14   7     1278.65     1300.23    145.14 o 
   5 -14   7       44.58      -47.25    196.97 o 
  -1 -13   7      462.18      528.03    127.78 o 
   0 -13   7      514.73      391.75    222.59 o 
   1 -13   7        8.98      -65.40    190.42 o 
   2 -13   7      953.36      825.26     98.12 o 
   3 -13   7     2555.76     2228.89    183.19 o 
   4 -13   7      110.16      392.62    250.88 o 
   5 -13   7      668.00      534.48    120.47 o 
   6 -13   7       39.89       96.49    179.67 o 
  -3 -12   7       12.94      -49.91    379.29 o 
  -2 -12   7      106.65     -229.58    278.83 o 
  -1 -12   7     4412.60     3669.02    227.33 o 
   0 -12   7     3395.94     2929.04    158.19 o 
   1 -12   7      730.61      681.83    335.15 o 
   2 -12   7      169.86      165.70    261.53 o 
   3 -12   7      748.55      696.93    125.14 o 
   4 -12   7     2570.95     2049.14    165.21 o 
   5 -12   7      263.81      407.29    283.50 o 
   6 -12   7      309.72      337.41    268.20 o 
   7 -12   7     1287.85     1011.96    157.79 o 
  -4 -11   7      791.44      755.49    154.43 o 
  -3 -11   7        6.22      154.38    107.80 o 
  -2 -11   7      175.25        0.00    277.50 o 
  -1 -11   7     3113.89     2489.98    172.25 o 
   0 -11   7      146.70      160.39    169.36 o 
   1 -11   7     3264.53     2577.25    135.31 o 
   2 -11   7      113.83     -311.44    311.44 o 
   3 -11   7      553.63      434.64    107.83 o 
   4 -11   7     1459.42     1036.10    135.84 o 
   5 -11   7      563.77      521.16    120.47 o 
   6 -11   7      523.29      489.20    117.81 o 
   7 -11   7      332.54        0.00    320.11 o 
   8 -11   7     2159.84     1589.69    205.79 o 
  -5 -10   7     1847.00     1861.86    187.12 o 
  -4 -10   7     3446.93     3061.29    246.56 o 
  -3 -10   7      949.13     1067.78    131.14 o 
  -2 -10   7      919.49      800.85    124.49 o 
  -1 -10   7      487.88      539.32     84.71 o 
   0 -10   7     3838.55     3474.45    264.01 o 
   1 -10   7      715.31      676.34     86.90 o 
   2 -10   7     1877.17     1703.72    106.06 o 
   3 -10   7     3534.94     3125.03    209.98 o 
   4 -10   7     7967.24     7430.03    535.73 o 
   5 -10   7     7285.65     6763.46    494.07 o 
   6 -10   7     1153.31     1162.42    149.13 o 
   7 -10   7       69.81      -56.56    337.38 o 
   8 -10   7     3749.22     3871.80    354.53 o 
  -6  -9   7       42.85     -164.36    313.42 o 
  -5  -9   7     1530.54     1419.58    178.45 o 
  -4  -9   7        7.32      274.16    316.74 o 
  -3  -9   7     3727.68     3854.83    279.30 o 
  -2  -9   7       33.35      148.39    108.47 o 
  -1  -9   7       24.23     -334.22    335.38 o 
   0  -9   7     2547.60     2897.90    192.91 o 
   1  -9   7     2633.96     2746.50    384.50 o 
   2  -9   7     2279.46     2636.37    142.10 o 
   3  -9   7      223.39      154.40    262.21 o 
   4  -9   7     5107.56     5811.54    434.31 o 
   5  -9   7    22409.18    27388.07   1213.94 o 
   6  -9   7     6476.83     8647.07    674.04 o 
   7  -9   7     1304.44     1721.08    218.38 o 
   8  -9   7     1910.16     2445.96    293.68 o 
  -6  -8   7      865.05      666.32    161.76 o 
  -4  -8   7      675.06      977.15    128.47 o 
  -3  -8   7      198.23      316.11    223.61 o 
  -2  -8   7     1341.24     1608.15    146.50 o 
  -1  -8   7     3340.35     3377.95    181.23 o 
   0  -8   7    10029.72    11372.01    478.41 o 
   1  -8   7    15746.28    19856.43    625.66 o 
   2  -8   7     9827.74    11849.43    619.03 o 
   3  -8   7      290.96      475.19    103.16 o 
   4  -8   7    14069.75    19543.54   1000.84 o 
   5  -8   7    27598.96    35954.13   1466.90 o 
   6  -8   7     2077.06     3182.44    303.72 o 
   7  -8   7      137.82      274.84    321.42 o 
   8  -8   7       20.97     -504.40    504.40 o 
  -7  -7   7      926.70     1134.97    160.43 o 
  -6  -7   7      136.90      445.20    256.87 o 
  -5  -7   7      107.41      137.08    346.70 o 
  -4  -7   7     2142.89     2472.69    177.19 o 
  -3  -7   7     1999.71     2314.17    213.16 o 
  -2  -7   7     5125.59     5782.28    445.82 o 
  -1  -7   7      409.83      488.19    102.27 o 
   0  -7   7     4756.73     6202.06    331.29 o 
   1  -7   7    67422.38    80728.51   1253.38 o 
   2  -7   7    35652.06    44657.73    967.95 o 
   3  -7   7     5069.38     5796.30    475.85 o 
   4  -7   7     6843.31     8288.63    613.80 o 
   5  -7   7       85.16      477.13    356.02 o 
   6  -7   7     1169.12     1187.10    183.09 o 
   7  -7   7      404.50      188.35    359.39 o 
   8  -7   7       86.32     -369.99    369.99 o 
  -7  -6   7        3.90        0.00    322.07 o 
  -6  -6   7      259.78      145.08    400.63 o 
  -5  -6   7     1299.41     1243.13    163.80 o 
  -4  -6   7     5990.88     7758.72    551.38 o 
  -3  -6   7    14489.11    17935.46    892.38 o 
  -2  -6   7    21760.59    25378.84    987.96 o 
  -1  -6   7     1650.78     1936.76    266.13 o 
   0  -6   7    17673.75    19760.07    619.64 o 
   1  -6   7    82077.22    88939.27   1304.74 o 
   2  -6   7     9076.84     9225.20    438.17 o 
   3  -6   7      187.67      121.12     89.18 o 
   4  -6   7       20.51      113.12    217.60 o 
   5  -6   7      933.01      862.13    134.48 o 
   6  -6   7      539.75      127.79    222.31 o 
   7  -6   7      253.43      439.89    278.18 o 
   8  -6   7       81.11       23.96    113.13 o 
  -8  -5   7      679.70      712.20    459.93 o 
  -7  -5   7      799.84     1045.74    170.41 o 
  -6  -5   7     4097.23     4564.21    343.35 o 
  -5  -5   7     1051.16     1109.86    149.14 o 
  -4  -5   7      635.89      841.40    121.15 o 
  -3  -5   7    61437.07    59655.56   1572.08 o 
  -2  -5   7    71610.29    65600.48   1527.91 o 
  -1  -5   7     7863.11     7826.34    361.45 o 
   0  -5   7     4827.32     4620.94    399.29 o 
   1  -5   7       92.55      -13.47    169.13 o 
   2  -5   7     3286.20     3551.21    371.78 o 
   3  -5   7     1376.10     1159.47     95.24 o 
   4  -5   7      804.72      834.15     96.53 o 
   5  -5   7      623.38      412.03    242.96 o 
   6  -5   7     2125.48     2172.74    197.16 o 
   7  -5   7     3341.90     3451.78    232.56 o 
   8  -5   7      286.08      -35.94    212.29 o 
  -8  -4   7     1322.12     1568.59    175.77 o 
  -7  -4   7     4007.33     3813.69    316.64 o 
  -6  -4   7    14499.42    11266.54    777.33 o 
  -5  -4   7     3482.22     3291.34    271.33 o 
  -4  -4   7     7089.43     5650.38    448.37 o 
  -3  -4   7    61391.36    57797.12   1375.23 o 
  -2  -4   7    10785.76    10330.67    556.46 o 
  -1  -4   7      839.36      926.18     68.57 o 
   0  -4   7      255.08      216.22    102.23 o 
   1  -4   7      955.03     1072.51     65.12 o 
   2  -4   7      932.61      998.53     61.05 o 
   3  -4   7     1943.04     2070.56    177.88 o 
   4  -4   7     1286.77     1201.94     93.89 o 
   5  -4   7     1849.68     1966.13    119.89 o 
   6  -4   7       97.94      -25.29    175.68 o 
   7  -4   7     1615.26     1581.45    127.85 o 
   8  -4   7       29.53       31.28    247.54 o 
  -9  -3   7      852.44      613.73    387.41 o 
  -8  -3   7       86.55      364.67    260.19 o 
  -7  -3   7    17252.22    16099.08    920.85 o 
  -6  -3   7    40734.24    39295.81   1302.26 o 
  -5  -3   7     2690.38     2589.72    207.26 o 
  -4  -3   7      369.48      627.64     74.54 o 
  -3  -3   7      788.50      944.74     80.56 o 
  -2  -3   7     1414.21     1465.10     80.69 o 
  -1  -3   7     1409.31     1551.26     84.69 o 
   0  -3   7     2050.89     2111.79    132.62 o 
   1  -3   7     1773.46     1992.85    228.19 o 
   2  -3   7     2647.92     2573.01    152.61 o 
   3  -3   7     8162.68     8055.89    407.84 o 
   4  -3   7      209.34      191.00    129.77 o 
   5  -3   7     9212.27     9333.09    505.95 o 
   6  -3   7      115.37      167.70    196.31 o 
   7  -3   7     1787.57     1867.87    123.86 o 
  -9  -2   7     1803.57     1999.71    195.78 o 
  -8  -2   7      499.43      346.76    117.81 o 
  -7  -2   7    13273.02    13042.67    716.45 o 
  -6  -2   7     7327.64     7327.36    490.94 o 
  -5  -2   7       63.61       70.54    168.36 o 
  -4  -2   7      387.55      134.45    157.08 o 
  -3  -2   7      518.96      341.48    188.38 o 
  -2  -2   7      347.85      399.34     41.29 o 
  -1  -2   7     2239.45     2201.09    124.57 o 
   0  -2   7     4915.43     5088.08    213.01 o 
   1  -2   7     7429.79     7585.68    252.65 o 
   2  -2   7     4187.08     4028.46    203.07 o 
   3  -2   7     6699.27     7277.00    386.06 o 
   4  -2   7      466.76      503.18     63.23 o 
   5  -2   7       95.34       85.84    146.40 o 
   6  -2   7      232.65      324.09     76.53 o 
   7  -2   7      622.54      274.22    248.93 o 
  -9  -1   7      886.90     1029.79    165.09 o 
  -8  -1   7       51.51      233.57    202.96 o 
  -7  -1   7      604.33      137.12    276.23 o 
  -6  -1   7      120.83      185.00    182.34 o 
  -5  -1   7     1372.50     1405.16    100.56 o 
  -4  -1   7     1959.41     1966.75    156.57 o 
  -3  -1   7     1743.55     2138.52    169.22 o 
  -2  -1   7     1054.49     1138.92     66.84 o 
  -1  -1   7     7770.23     7510.68    241.51 o 
   0  -1   7      371.78      379.81     38.93 o 
   1  -1   7    20948.78    21333.82    425.43 o 
   2  -1   7       17.63       20.95     88.69 o 
   3  -1   7    12363.80    12961.08    509.04 o 
   4  -1   7      184.30      173.03     60.56 o 
   5  -1   7      862.35      768.86     85.87 o 
   6  -1   7     1392.34     1393.53    131.83 o 
  -9   0   7       93.83       67.21    264.85 o 
  -8   0   7      286.82      395.98    200.32 o 
  -7   0   7        4.59      171.01    160.37 o 
  -6   0   7      144.73      122.45    187.00 o 
  -5   0   7      838.54      890.77     83.22 o 
  -4   0   7     5437.97     4956.60    308.45 o 
  -3   0   7     4832.83     4902.19    297.71 o 
  -2   0   7    14033.39    14492.35    340.51 o 
  -1   0   7    10801.83    10502.52    290.48 o 
   0   0   7     9996.15     9975.08    281.25 o 
   1   0   7       12.04      170.92     99.16 o 
   2   0   7       91.16      230.66     59.40 o 
   3   0   7     3338.34     3230.72    250.62 o 
   4   0   7     3685.66     3666.72    267.29 o 
   5   0   7      756.69      826.06     87.20 o 
   6   0   7     1300.27     1394.12    108.52 o 
  -9   1   7      628.26      659.61    103.83 o 
  -8   1   7      369.57      500.48     79.20 o 
  -7   1   7     1273.13     1134.58     99.87 o 
  -6   1   7       34.87     -115.12    156.38 o 
  -5   1   7     1933.76     1977.78    165.87 o 
  -4   1   7     3023.82     2851.78    204.65 o 
  -3   1   7     9242.22     8837.45    386.80 o 
  -2   1   7      265.27      261.19     97.82 o 
  -1   1   7    17835.90    17381.45    371.21 o 
   0   1   7      865.53      778.64     49.10 o 
   1   1   7     2946.25     3252.64    170.25 o 
   2   1   7     3943.40     3965.03    207.00 o 
   3   1   7     6277.64     6184.74    377.74 o 
   4   1   7     2451.54     2615.26    203.84 o 
   5   1   7     4032.83     3692.49    246.61 o 
  -9   2   7       73.10        0.00    199.63 o 
  -8   2   7     1310.11     1192.46    117.18 o 
  -7   2   7      345.37      268.21     69.88 o 
  -6   2   7     7242.35     7331.68    425.42 o 
  -5   2   7     5956.32     5911.80    366.48 o 
  -4   2   7    18055.86    15463.91    533.68 o 
  -3   2   7       21.60       29.94    127.10 o 
  -2   2   7      391.77      444.53     57.57 o 
  -1   2   7     6391.51     6373.58    245.79 o 
   0   2   7     7156.02     6857.61    261.93 o 
   1   2   7     1216.24     1115.37    157.80 o 
   2   2   7     4978.29     5264.26    262.13 o 
   3   2   7     4983.32     4337.49    334.11 o 
   4   2   7     4211.94     4050.84    310.63 o 
   5   2   7     6081.60     6191.70    478.90 o 
  -9   3   7      233.03      262.87    190.33 o 
  -8   3   7     3113.55     3129.71    241.87 o 
  -7   3   7      565.98      348.77    224.97 o 
  -6   3   7      739.90      707.60     81.21 o 
  -5   3   7     5053.65     4523.23    347.58 o 
  -4   3   7      932.22      972.67     73.90 o 
  -3   3   7     2323.16     1942.80    177.22 o 
  -2   3   7     4861.66     4670.59    226.34 o 
  -1   3   7    10204.59    10537.06    324.72 o 
   0   3   7     6183.07     6091.92    338.08 o 
   1   3   7     9182.00     8843.51    329.52 o 
   2   3   7    11638.01    11805.90    391.80 o 
   3   3   7      778.75      877.32     97.18 o 
   4   3   7      229.05      186.34    186.34 o 
  -9   4   7      744.94      996.44    102.51 o 
  -8   4   7     7342.70     7605.31    489.93 o 
  -7   4   7       68.32      201.63    177.67 o 
  -6   4   7      919.27      959.96     88.54 o 
  -5   4   7     4703.24     4790.63    342.14 o 
  -4   4   7     6328.84     6360.72    371.14 o 
  -3   4   7      613.94      247.61    175.06 o 
  -2   4   7     5848.72     5662.06    334.34 o 
  -1   4   7    10043.11    10483.59    346.94 o 
   0   4   7     7199.96     7277.78    293.15 o 
   1   4   7    12768.97    12650.65    409.96 o 
   2   4   7     1386.29     1390.88    109.19 o 
   3   4   7     1734.41     1949.04    204.43 o 
  -9   5   7      364.78      477.18     80.53 o 
  -8   5   7      158.65      102.48    222.93 o 
  -7   5   7      548.12      306.83    246.27 o 
  -6   5   7     1746.94     1631.56    127.20 o 
  -5   5   7     6045.99     6192.88    399.02 o 
  -4   5   7     5725.67     5527.04    358.28 o 
  -3   5   7     8280.92     7947.68    442.21 o 
  -2   5   7    15785.18    16037.06    868.28 o 
  -1   5   7     1343.44     1512.20     95.56 o 
   0   5   7      147.14       -0.33    130.34 o 
   1   5   7     1143.44     1075.68     82.12 o 
   2   5   7      408.65      165.05    269.54 o 
  -8   6   7     1852.77     1891.86    141.17 o 
  -7   6   7      171.32      126.44    203.63 o 
  -6   6   7     2250.79     2325.88    126.55 o 
  -5   6   7     7751.26     7668.65    502.74 o 
  -4   6   7     4736.15     4722.94    372.07 o 
  -3   6   7     8286.25     7740.01    462.80 o 
  -2   6   7     2287.26     2451.76    143.68 o 
  -1   6   7     1349.28     1337.53     78.83 o 
   0   6   7       20.53      110.89    124.07 o 
   1   6   7     1371.29     1570.52     90.89 o 
  -7   7   7     2780.42     3011.02    201.85 o 
  -6   7   7     7055.09     7542.01    493.81 o 
  -5   7   7      849.19      852.04     99.85 o 
  -4   7   7      342.01      294.16    207.64 o 
  -3   7   7     1473.91     1434.86    114.52 o 
  -2   7   7     1646.10     1774.31    101.05 o 
  -1   7   7      353.16      494.25    180.36 o 
  -5   8   7      118.30      169.69    218.27 o 
  -4   8   7       22.19      194.97    182.99 o 
  -3   8   7     1272.85     1332.84    115.84 o 
   1 -14   8       88.99      298.19    114.51 o 
   2 -14   8      486.66      548.27     88.47 o 
   3 -14   8      128.45     -288.14    332.73 o 
   4 -14   8      245.52      391.97    277.51 o 
  -1 -13   8      257.03       47.76    209.55 o 
   0 -13   8      584.91      748.45    127.40 o 
   1 -13   8      574.58      297.37    225.53 o 
   2 -13   8     2757.98     2655.50    152.79 o 
   3 -13   8     5009.82     4562.25    318.73 o 
   4 -13   8     1105.20      895.40    149.79 o 
   5 -13   8      211.44      302.13    326.09 o 
   6 -13   8     3945.01     3792.07    254.58 o 
  -3 -12   8       14.59     -203.62    359.33 o 
  -2 -12   8      533.17      618.31    423.30 o 
  -1 -12   8      432.02      382.18    349.74 o 
   0 -12   8      850.97      828.49    102.56 o 
   1 -12   8      456.83      512.47     88.87 o 
   2 -12   8     2785.37     2396.57    142.93 o 
   3 -12   8    14366.80    13284.39    810.19 o 
   4 -12   8     6285.55     6122.35    510.42 o 
   5 -12   8     2042.78     2312.32    187.81 o 
   6 -12   8     1858.52     1568.25    203.11 o 
   7 -12   8       57.40      173.68    362.00 o 
  -4 -11   8      294.31     -103.82    352.72 o 
  -3 -11   8      457.28      572.37    309.48 o 
  -2 -11   8     2211.13     2166.67    189.83 o 
  -1 -11   8     7183.96     7735.04    437.91 o 
   0 -11   8     4645.38     4913.44    264.32 o 
   1 -11   8      891.79     1002.84     97.44 o 
   2 -11   8    10441.27    11672.46    539.02 o 
   3 -11   8    14872.76    13829.96    850.18 o 
   4 -11   8     1378.96     1471.50    163.80 o 
   6 -11   8       20.98      555.64    350.68 o 
   7 -11   8      750.30     1030.39    174.39 o 
  -5 -10   8      364.97      567.02    138.43 o 
  -4 -10   8     1234.18     1355.49    174.43 o 
  -3 -10   8      528.27      310.16    345.44 o 
  -2 -10   8     1996.86     2170.59    177.16 o 
  -1 -10   8    25395.64    26928.39   1415.11 o 
   0 -10   8    16603.44    17826.10    657.15 o 
   1 -10   8     3355.25     3510.12    209.57 o 
   2 -10   8     5085.48     5074.09    290.06 o 
   3 -10   8      123.85      248.88    269.51 o 
   4 -10   8     2243.96     2525.28    190.51 o 
   5 -10   8      575.63      593.71    145.77 o 
   7 -10   8      169.80     -384.64    415.92 o 
  -6  -9   8      818.44      476.60    330.82 o 
  -5  -9   8     4035.04     5142.21    391.91 o 
  -4  -9   8     6694.43     7388.95    554.57 o 
  -3  -9   8     1139.60      208.39    380.82 o 
  -2  -9   8     8086.94     9889.58    674.05 o 
  -1  -9   8    26197.22    29991.99   2572.13 o 
   0  -9   8     2448.02     2632.87    137.24 o 
   1  -9   8       51.89     -124.93    183.13 o 
   2  -9   8       76.03       27.90    211.04 o 
   3  -9   8      990.68     1195.71    127.83 o 
   4  -9   8      572.65      228.30    369.41 o 
   5  -9   8      552.10      967.11    162.41 o 
   6  -9   8       14.57      127.76    138.41 o 
   7  -9   8      460.06      335.44    429.95 o 
   8  -9   8      269.75      154.39    509.77 o 
  -6  -8   8      370.61     -353.39    388.67 o 
  -5  -8   8    14242.06    16654.75    949.33 o 
  -4  -8   8    16634.76    19742.59   1005.74 o 
  -3  -8   8     2360.02     2751.39    225.84 o 
  -2  -8   8     2898.61     3582.05    265.24 o 
  -1  -8   8      124.65     -219.02    291.14 o 
   0  -8   8     3505.22     4225.00    318.70 o 
   1  -8   8     1144.01     1233.28    103.26 o 
   2  -8   8     2612.81     2937.09    382.50 o 
   3  -8   8      285.95      163.72    280.19 o 
   4  -8   8     3220.11     4506.86    372.57 o 
   5  -8   8     4414.30     5851.21    426.75 o 
   6  -8   8      542.23      495.20    410.00 o 
   7  -8   8     2549.15     3507.14    269.78 o 
   8  -8   8      282.44      441.89    403.29 o 
  -7  -7   8      747.75      378.07    400.70 o 
  -6  -7   8     1844.19     2528.58    199.12 o 
  -5  -7   8    14432.31    16755.23    961.77 o 
  -4  -7   8     1592.56     1708.14    155.16 o 
  -3  -7   8      409.03      276.88    308.16 o 
  -2  -7   8     1139.12     1181.88    141.83 o 
  -1  -7   8      264.74      440.62    294.16 o 
   0  -7   8      626.11      629.61    146.45 o 
   1  -7   8     2347.48     2554.12    219.89 o 
   2  -7   8      571.55      781.51     92.87 o 
   3  -7   8     5983.90     7076.44    530.73 o 
   4  -7   8       16.65      -87.17    332.72 o 
   5  -7   8     3797.33     3640.44    259.98 o 
   6  -7   8        6.59     -311.42    335.38 o 
   7  -7   8        0.42     -161.70    281.48 o 
   8  -7   8      204.05      560.33    326.75 o 
  -7  -6   8      475.96      211.65    403.99 o 
  -6  -6   8      458.50      672.88    413.31 o 
  -5  -6   8      197.36      539.05    380.66 o 
  -4  -6   8      602.33      487.91    297.54 o 
  -3  -6   8      568.61      423.34    263.59 o 
  -2  -6   8     2009.34     1933.35    171.22 o 
  -1  -6   8       44.25      154.51    167.11 o 
   0  -6   8     1813.16     1765.76    257.14 o 
   1  -6   8     8479.35     7948.76    394.40 o 
   2  -6   8       58.83       59.47    215.27 o 
   3  -6   8    12290.82    11400.87    675.96 o 
   4  -6   8      637.33      270.25    253.61 o 
   5  -6   8     4436.66     4505.75    379.42 o 
   6  -6   8        8.47        0.00    211.61 o 
   7  -6   8      133.43      326.74    288.81 o 
  -8  -5   8     1040.29     1085.76    183.07 o 
  -7  -5   8       67.11     -105.14    355.35 o 
  -6  -5   8     1078.51     1139.77    150.46 o 
  -5  -5   8        6.65     -343.36    343.36 o 
  -4  -5   8      282.52      543.74    105.15 o 
  -3  -5   8      979.93      875.53    111.86 o 
  -2  -5   8     2609.17     2830.61    261.27 o 
  -1  -5   8     9993.23     9832.74    462.74 o 
   0  -5   8     2429.77     2562.10    128.86 o 
   1  -5   8    12426.95    12007.39    421.53 o 
   2  -5   8     1850.38     2169.07    175.87 o 
   3  -5   8       80.12     -177.01    221.60 o 
   4  -5   8      797.61      827.46     86.54 o 
   5  -5   8     2729.66     2658.46    199.22 o 
   6  -5   8     3995.81     4040.14    296.63 o 
   7  -5   8      768.94      690.26    116.49 o 
  -8  -4   8       19.17     -168.35    352.01 o 
  -7  -4   8      264.64       95.17    271.53 o 
  -6  -4   8      590.15      452.62    374.74 o 
  -5  -4   8        8.53     -218.93    252.86 o 
  -4  -4   8      194.74      339.40    224.27 o 
  -3  -4   8     8163.26     7701.29    507.54 o 
  -2  -4   8     1095.36      477.44    277.01 o 
  -1  -4   8    17700.98    18016.26    461.42 o 
   0  -4   8      651.30      547.86     55.31 o 
   1  -4   8    19112.96    19987.82    633.95 o 
   2  -4   8       68.05     -208.29    218.27 o 
   3  -4   8     1252.67     1183.93     89.23 o 
   4  -4   8     3875.53     3419.59    270.69 o 
   5  -4   8     6415.88     5760.92    432.47 o 
   6  -4   8     3221.41     3537.59    277.20 o 
   7  -4   8     3319.79     3402.13    272.52 o 
  -8  -3   8       48.35      223.59    121.78 o 
  -7  -3   8      204.27      362.03    270.85 o 
  -6  -3   8     2937.17     3086.66    265.22 o 
  -5  -3   8     2860.25     2800.35    187.93 o 
  -4  -3   8     7746.74     6751.28    451.82 o 
  -3  -3   8    14151.84    14637.18    585.94 o 
  -2  -3   8    14872.97    15875.10    412.54 o 
  -1  -3   8      121.40      117.16    109.21 o 
   0  -3   8       78.59      -75.15    111.49 o 
   1  -3   8     6713.72     6352.23    563.26 o 
   2  -3   8    13739.32    12947.40    379.37 o 
   3  -3   8     3236.79     3101.53    257.96 o 
   4  -3   8     3152.34     2789.08    228.59 o 
   5  -3   8     2745.35     2675.64    210.53 o 
   6  -3   8     6479.62     6001.58    444.36 o 
   7  -3   8     6492.02     7195.28    460.96 o 
  -9  -2   8       86.51     -186.99    330.73 o 
  -7  -2   8     1979.45     2004.08    157.85 o 
  -6  -2   8     3096.33     3013.67    229.92 o 
  -5  -2   8     4089.97     4001.99    311.44 o 
  -4  -2   8      105.76        0.00    170.36 o 
  -3  -2   8    14205.97    14773.92    547.70 o 
  -2  -2   8       17.80       -0.19    101.38 o 
  -1  -2   8     2574.73     2623.15    142.08 o 
   0  -2   8     7796.98     7721.63    295.88 o 
   1  -2   8    16005.64    15319.04    377.83 o 
   2  -2   8     8996.57     8769.83    694.80 o 
   3  -2   8    16255.14    16197.02    605.83 o 
   4  -2   8    10060.49    10176.13    512.78 o 
   5  -2   8      225.32      120.45    203.64 o 
   6  -2   8     1077.64     1151.69    103.85 o 
  -9  -1   8       92.06      206.29    106.47 o 
  -8  -1   8     2948.08     3125.45    272.50 o 
  -7  -1   8     5139.67     5205.29    392.86 o 
  -6  -1   8    12850.18    12473.38    613.42 o 
  -5  -1   8       52.78        0.00    178.34 o 
  -4  -1   8      447.78      529.82     64.56 o 
  -3  -1   8     5563.57     5446.04    336.50 o 
  -2  -1   8    16916.16    16753.08    471.31 o 
  -1  -1   8     5346.06     5330.95    232.68 o 
   0  -1   8     8099.62     7743.29    275.87 o 
   1  -1   8     8865.88     8477.37    705.18 o 
   2  -1   8    15679.38    15423.58    913.05 o 
   3  -1   8    23701.18    23682.11    748.42 o 
   4  -1   8      823.98      992.52     79.22 o 
   5  -1   8     1848.26     2035.78    162.49 o 
   6  -1   8      152.22      275.50    174.35 o 
  -9   0   8      138.61      306.11    212.28 o 
  -8   0   8      229.17      -87.18    230.26 o 
  -7   0   8     2518.66     2384.99    192.53 o 
  -6   0   8       75.49      108.47    149.73 o 
  -5   0   8     1396.54     1430.39    133.18 o 
  -4   0   8     5899.06     6099.37    361.18 o 
  -3   0   8    15425.48    16001.21    543.80 o 
  -2   0   8    10430.65     9980.81    304.83 o 
  -1   0   8    25112.97    24489.15    462.30 o 
   0   0   8    28986.40    29364.10    518.01 o 
   1   0   8      355.88      110.98    121.35 o 
   2   0   8      339.40      362.70    178.36 o 
   3   0   8     3894.36     3491.08    281.98 o 
   4   0   8       57.75      181.67    161.04 o 
   5   0   8      167.18       78.53    217.61 o 
  -9   1   8        0.34        0.00    200.96 o 
  -8   1   8      462.27      469.22     91.18 o 
  -7   1   8     2452.31     2372.90    197.85 o 
  -6   1   8     7805.33     7523.80    446.19 o 
  -5   1   8     2021.07     2002.35    146.55 o 
  -4   1   8     6591.81     6619.09    361.94 o 
  -3   1   8    10903.78    12045.63    483.99 o 
  -2   1   8    13679.53    13785.16    366.68 o 
  -1   1   8    32957.55    32043.87    731.44 o 
   0   1   8     3192.24     3012.44    165.61 o 
   1   1   8     4826.24     4293.54    224.79 o 
   2   1   8      106.90      157.38    110.85 o 
   3   1   8     2879.03     2569.11    186.55 o 
   4   1   8      621.27      268.90    197.02 o 
  -9   2   8      351.94      389.33     89.18 o 
  -8   2   8     1197.62     1111.16    107.19 o 
  -7   2   8     4905.20     5115.04    359.45 o 
  -6   2   8     4993.08     5112.55    390.86 o 
  -5   2   8    13458.18    14082.43    576.75 o 
  -4   2   8    25979.90    25551.14    720.09 o 
  -3   2   8      490.90       51.25    181.04 o 
  -2   2   8      763.03      747.98     68.23 o 
  -1   2   8     6957.18     7095.78    605.34 o 
   0   2   8     2177.11     2402.24    145.96 o 
   1   2   8      905.32      856.93     59.26 o 
   2   2   8     1140.95     1110.59     72.59 o 
   3   2   8      202.53     -204.30    204.30 o 
   4   2   8       67.25      188.99    135.09 o 
  -9   3   8      282.67      280.84    202.98 o 
  -8   3   8     2208.00     2262.52    179.16 o 
  -7   3   8     5696.86     5815.61    440.27 o 
  -6   3   8     3722.73     3766.06    290.62 o 
  -5   3   8    14527.59    15149.38    599.65 o 
  -4   3   8     5600.46     5274.50    366.31 o 
  -3   3   8     1940.62     1779.71    130.55 o 
  -2   3   8       83.05      113.84    114.11 o 
  -1   3   8     5018.72     4892.10    237.87 o 
   0   3   8     1942.55     1913.02    104.18 o 
   1   3   8      300.20      414.38     52.61 o 
   2   3   8      195.23       -1.53    141.38 o 
   3   3   8       91.12      218.27    168.36 o 
  -9   4   8     2620.17     2106.87    189.84 o 
  -8   4   8     7782.96     7874.75    509.99 o 
  -7   4   8      527.06      610.33     91.85 o 
  -6   4   8      781.04      383.42    198.37 o 
  -5   4   8     4865.50     4502.83    351.45 o 
  -4   4   8     5438.83     5079.19    352.89 o 
  -3   4   8     1422.66     1448.92     98.55 o 
  -2   4   8     1089.09      961.54    140.47 o 
  -1   4   8      588.76      541.27     55.73 o 
   0   4   8      106.01       58.31    150.47 o 
   1   4   8      209.57      -39.04    146.30 o 
   2   4   8       45.86      138.41    148.39 o 
  -8   5   8     4120.25     5057.44    394.57 o 
  -7   5   8       72.54      -77.86    206.29 o 
  -6   5   8       31.68       71.87    137.75 o 
  -5   5   8     2589.22     2743.94    211.17 o 
  -4   5   8     1521.25     1365.69    102.54 o 
  -3   5   8      396.40      539.75     75.87 o 
  -2   5   8      101.26      110.09    131.16 o 
  -1   5   8      268.16      320.83    118.01 o 
   0   5   8       42.50      -62.61    124.16 o 
   1   5   8      674.97      576.46    101.68 o 
  -7   6   8     1066.25     1325.42    133.81 o 
  -6   6   8      233.37     -239.58    264.20 o 
  -5   6   8      628.37      680.24     97.18 o 
  -4   6   8      207.21      123.11    157.72 o 
  -3   6   8      325.28      198.99    186.34 o 
  -2   6   8       53.27      -22.98    130.64 o 
  -1   6   8       55.87      152.38    142.18 o 
  -5   7   8      363.49      464.53     95.83 o 
  -4   7   8        8.67       81.85    206.28 o 
  -3   7   8      711.63      806.05    102.50 o 
   1 -14   9     3633.87     3566.29    376.49 o 
   2 -14   9      279.73      426.05    248.62 o 
   3 -14   9      127.39      -50.57    300.12 o 
  -1 -13   9     1118.71     1371.83    124.70 o 
   0 -13   9     1443.94     1541.65    222.38 o 
   1 -13   9      301.73      485.04    129.08 o 
   2 -13   9     1021.73     1261.91    141.46 o 
   3 -13   9      454.81      463.89    127.79 o 
   4 -13   9      378.97      202.99    321.45 o 
   5 -13   9       20.66      109.13    336.71 o 
  -2 -12   9      130.21        0.00    328.74 o 
  -1 -12   9       20.23       69.45    222.09 o 
   0 -12   9      242.74      109.39    211.57 o 
   1 -12   9      265.98      130.00    226.60 o 
   2 -12   9      501.96      435.05    238.84 o 
   3 -12   9      147.69      554.34    339.39 o 
   4 -12   9       52.26     -147.06    328.06 o 
   5 -12   9      515.13      748.10    420.64 o 
   6 -12   9      261.62     -461.85    461.85 o 
  -4 -11   9      768.45      354.78    282.22 o 
  -3 -11   9       44.01      -46.58    320.08 o 
  -2 -11   9      959.85     1340.71    155.77 o 
  -1 -11   9      430.33      372.27    234.02 o 
   0 -11   9      967.58     1026.23    413.08 o 
   1 -11   9       55.53       76.27    209.89 o 
   2 -11   9     1155.93     1523.90    118.10 o 
   3 -11   9     3175.98     3875.60    323.85 o 
   4 -11   9      333.11      142.42    319.45 o 
   5 -11   9     1805.04     2204.23    207.77 o 
   6 -11   9      474.91      464.56    434.61 o 
  -5 -10   9       35.68     -103.14    300.11 o 
  -4 -10   9      624.40      710.86    357.42 o 
  -3 -10   9        7.52       88.50    224.25 o 
  -2 -10   9      209.45      -83.85    349.38 o 
  -1 -10   9      350.82      420.03     85.30 o 
   0 -10   9       88.92      -45.92    118.45 o 
   1 -10   9     3233.50     3598.40    369.55 o 
   2 -10   9       14.02      -48.85    189.44 o 
   3 -10   9     3361.11     3890.16    275.25 o 
   4 -10   9       72.07      189.65    275.50 o 
   5 -10   9      383.47     -264.88    393.33 o 
   6 -10   9      321.29      415.28    360.71 o 
   7 -10   9     1551.56     1890.95    238.37 o 
  -5  -9   9      192.97      147.74    371.34 o 
  -4  -9   9      594.87     -314.83    423.98 o 
  -3  -9   9      138.99      417.91    125.77 o 
  -2  -9   9      332.05      397.32    318.79 o 
  -1  -9   9     4340.24     5535.21    741.86 o 
   0  -9   9       14.35     -179.38    314.42 o 
   1  -9   9     4564.64     5969.26    320.86 o 
   2  -9   9     1486.76     1838.81    125.10 o 
   3  -9   9     3989.42     5660.34    463.36 o 
   4  -9   9       14.66      240.89    230.90 o 
   6  -9   9     1346.32     1717.10    210.39 o 
   7  -9   9     3227.71     3745.11    322.48 o 
  -6  -8   9       32.02     -431.87    431.87 o 
  -5  -8   9      213.56      -47.92    364.69 o 
  -4  -8   9      679.46      478.59    382.07 o 
  -3  -8   9     3461.31     4013.80    325.93 o 
  -2  -8   9      436.77      398.01    132.45 o 
  -1  -8   9     8800.39    10724.08    508.74 o 
   0  -8   9     1572.49     2172.59    131.84 o 
   1  -8   9      795.17      485.70    230.21 o 
   2  -8   9     1103.54     1254.09    102.84 o 
   3  -8   9     4836.28     5066.05    349.52 o 
   4  -8   9     8903.04    12644.72    892.07 o 
   5  -8   9     1764.32     1869.32    177.14 o 
   6  -8   9      842.59     1099.67    172.41 o 
   7  -8   9     1224.64     1183.03    175.76 o 
  -7  -7   9       18.46      169.68    129.09 o 
  -6  -7   9        6.07       97.82    325.39 o 
  -5  -7   9     2638.00     3307.04    249.16 o 
  -4  -7   9     1038.19      889.45    445.39 o 
  -3  -7   9     3665.77     5049.20    399.99 o 
  -2  -7   9     1064.47     1049.30    139.82 o 
  -1  -7   9    10376.23    11427.49    746.14 o 
   0  -7   9      100.42      316.95    167.96 o 
   1  -7   9      952.66     1136.74    122.50 o 
   2  -7   9     4568.89     4401.36    256.86 o 
   3  -7   9    10705.60     9686.14    663.00 o 
   4  -7   9     7810.02     6670.36    512.95 o 
   5  -7   9     9384.57     9073.06    637.48 o 
   6  -7   9     2203.25     2238.56    201.14 o 
   7  -7   9      190.06     -294.81    294.81 o 
  -7  -6   9      663.10      924.52    162.41 o 
  -6  -6   9      960.76     1135.02    155.77 o 
  -5  -6   9     6870.59     7525.12    548.05 o 
  -4  -6   9     3989.97     4298.45    343.37 o 
  -3  -6   9      309.01      505.81    272.87 o 
  -2  -6   9      359.70      519.80    105.82 o 
  -1  -6   9     7339.11     6986.80    384.41 o 
   0  -6   9    19329.84    18097.36    658.27 o 
   1  -6   9     5824.90     5566.37    979.70 o 
   2  -6   9     3185.11     3090.83    204.64 o 
   3  -6   9     4687.32     4689.78    371.53 o 
   4  -6   9    14259.71    12961.43    693.39 o 
   5  -6   9    15523.94    15526.34    806.03 o 
   6  -6   9      131.12      194.98     98.49 o 
   7  -6   9      511.66      527.12    331.45 o 
  -8  -5   9     1432.89     1532.00    195.74 o 
  -7  -5   9      667.63     -104.50    356.10 o 
  -6  -5   9       78.94      -45.25    292.80 o 
  -5  -5   9     5712.19     4732.09    348.30 o 
  -4  -5   9      229.38      215.62    265.54 o 
  -3  -5   9     2595.36     2386.92    189.25 o 
  -2  -5   9     4596.96     4150.44    383.62 o 
  -1  -5   9    14166.15    13677.78    469.32 o 
   0  -5   9    13143.21    12317.40    471.36 o 
   1  -5   9    30584.80    30228.43    876.51 o 
   2  -5   9    12809.43    12153.70    433.96 o 
   3  -5   9      143.39      256.87     75.86 o 
   4  -5   9     2631.60     2651.69    195.21 o 
   5  -5   9     2599.09     2765.34    287.79 o 
   6  -5   9       30.36      -99.15    206.28 o 
  -8  -4   9     2408.21     2176.03    199.15 o 
  -7  -4   9       10.64       91.16    258.85 o 
  -6  -4   9        8.35        0.00    259.52 o 
  -5  -4   9     3760.98     3163.29    177.33 o 
  -4  -4   9    12005.19    11573.70    653.55 o 
  -3  -4   9     5826.69     6462.20    486.00 o 
  -2  -4   9     7015.22     6140.06    448.98 o 
  -1  -4   9     7300.90     6964.35    500.21 o 
   0  -4   9    18790.99    17702.25    462.08 o 
   1  -4   9    41325.42    40839.74   1091.48 o 
   2  -4   9     1348.80     1403.91    146.83 o 
   3  -4   9     4432.96     4535.54    357.45 o 
   4  -4   9      726.63      447.98    244.29 o 
   5  -4   9     1622.83     1539.54    158.48 o 
   6  -4   9      300.29      418.60    223.61 o 
  -8  -3   9       36.31      320.74    228.24 o 
  -7  -3   9     1222.27     1157.79    139.15 o 
  -6  -3   9     1691.62     1439.12    129.19 o 
  -5  -3   9     7229.84     7098.40    534.27 o 
  -4  -3   9     8822.92     8731.31    498.74 o 
  -3  -3   9    27288.44    27459.63    835.65 o 
  -2  -3   9    25372.68    24237.30   1367.15 o 
  -1  -3   9      211.82      319.98     45.39 o 
   0  -3   9      606.35      634.41     53.99 o 
   1  -3   9     8061.71     7850.80    317.79 o 
   2  -3   9      710.75      802.62    125.15 o 
   3  -3   9     1499.40     1503.62    137.84 o 
   4  -3   9     1626.83     1375.11    100.55 o 
   5  -3   9      160.38      350.04    177.02 o 
   6  -3   9      151.43      264.19    152.39 o 
  -9  -2   9      713.26      730.84    125.13 o 
  -8  -2   9     3034.10     2768.30    224.53 o 
  -7  -2   9     1659.56     1405.74    126.52 o 
  -6  -2   9     4778.53     4607.79    324.79 o 
  -5  -2   9     4401.42     4625.63    337.45 o 
  -4  -2   9     7886.71     7369.83    473.77 o 
  -3  -2   9    38982.17    38556.74    951.62 o 
  -2  -2   9     4702.46     4578.96    242.41 o 
  -1  -2   9     6844.70     6480.77    275.32 o 
   0  -2   9     1399.00     1361.95    128.86 o 
   1  -2   9     7118.80     7102.80    394.08 o 
   2  -2   9     1734.44     1594.56    224.11 o 
   3  -2   9      785.35      834.75     81.88 o 
   4  -2   9      140.74       95.16    138.42 o 
   5  -2   9      269.08     -109.14    213.63 o 
  -9  -1   9     1566.55     1527.42    153.14 o 
  -8  -1   9     2249.39     2304.52    161.18 o 
  -7  -1   9     8525.39     8595.63    553.72 o 
  -6  -1   9    16751.13    17242.90    709.57 o 
  -5  -1   9      168.98      182.34    161.05 o 
  -4  -1   9      634.12      743.53     77.88 o 
  -3  -1   9    11258.73    11228.07    518.86 o 
  -2  -1   9     6371.86     7015.34    394.65 o 
  -1  -1   9     2894.48     2706.83    177.28 o 
   0  -1   9     3217.19     3040.86    154.55 o 
   1  -1   9      417.12      332.46    140.92 o 
   2  -1   9      455.69      476.31     57.57 o 
   3  -1   9       76.94      277.49    160.37 o 
   4  -1   9        7.41      -24.62    145.06 o 
   5  -1   9      193.90        0.00    216.95 o 
  -9   0   9     1797.12     2203.44    199.10 o 
  -8   0   9     1032.58     1066.47    116.50 o 
  -7   0   9    11915.94    12773.55    663.56 o 
  -6   0   9     6196.24     6295.12    437.11 o 
  -5   0   9     1437.34     1805.91    151.16 o 
  -4   0   9     1003.66      981.34     82.56 o 
  -3   0   9     7303.71     7355.07    426.17 o 
  -2   0   9     2667.14     2670.92    154.64 o 
  -1   0   9     1089.20     1081.00    123.51 o 
   0   0   9      228.95      -66.21    121.40 o 
   1   0   9      508.51      558.68     51.17 o 
   2   0   9       24.03       23.75    128.14 o 
   3   0   9     2240.55     2142.06    161.19 o 
   4   0   9      848.37      919.93     95.85 o 
  -9   1   9      212.29      228.93    228.93 o 
  -8   1   9      447.94      316.14    220.96 o 
  -7   1   9     5376.00     5796.07    444.21 o 
  -6   1   9     7257.97     7641.09    469.35 o 
  -5   1   9     1835.09     1849.51    143.86 o 
  -4   1   9     1760.74     1774.90    137.20 o 
  -3   1   9      741.36      780.17     78.55 o 
  -2   1   9      627.27      594.87     54.82 o 
  -1   1   9       14.01       75.73     91.78 o 
   0   1   9      140.00      -69.70    283.82 o 
   1   1   9      228.82      279.52     65.17 o 
   2   1   9     2072.63     1813.62     93.78 o 
   3   1   9     5774.75     6243.03    446.22 o 
   4   1   9       65.25     -177.01    177.01 o 
  -9   2   9       34.22     -152.38    226.25 o 
  -8   2   9      123.84      196.98    156.38 o 
  -7   2   9     2249.56     2457.11    202.48 o 
  -6   2   9     1092.49     1008.61     92.54 o 
  -5   2   9      624.74      632.34     80.54 o 
  -4   2   9      144.91      122.45    173.02 o 
  -3   2   9      649.97      575.77     78.54 o 
  -2   2   9       17.00       16.31     59.21 o 
  -1   2   9     3869.08     3949.50    261.31 o 
   0   2   9     4469.91     4787.25    364.72 o 
   1   2   9      258.96      231.49    129.11 o 
   2   2   9       57.42      170.40    121.26 o 
   3   2   9       52.41     -252.20    252.20 o 
  -8   3   9      271.07      168.37    216.95 o 
  -7   3   9      547.31      447.27    248.93 o 
  -6   3   9      482.17      497.18     73.88 o 
  -5   3   9       29.75      -69.21    192.31 o 
  -4   3   9      377.59      396.66     76.54 o 
  -3   3   9       17.68     -162.37    162.37 o 
  -2   3   9     1412.94     1397.27    129.17 o 
  -1   3   9     8149.28     8254.50    347.59 o 
   0   3   9        7.85      185.58    109.47 o 
   1   3   9     4572.03     4356.56    244.08 o 
   2   3   9     1613.52     1935.33     97.69 o 
  -8   4   9       10.67     -206.28    267.50 o 
  -7   4   9      415.58      383.35    225.62 o 
  -6   4   9       15.96      -75.86    180.33 o 
  -5   4   9     2488.71     2612.55    208.50 o 
  -4   4   9     5228.08     5875.51    415.49 o 
  -3   4   9      394.20      370.70     79.86 o 
  -2   4   9     1112.58     1098.55     95.53 o 
  -1   4   9      121.25      238.86    122.44 o 
   0   4   9     1411.57     1283.14     81.20 o 
   1   4   9      520.84      435.19    164.06 o 
  -7   5   9      106.44     -173.02    244.22 o 
  -6   5   9      125.94      181.01     90.50 o 
  -5   5   9     3417.77     3416.35    283.20 o 
  -4   5   9       84.99     -151.72    175.01 o 
  -3   5   9     4265.23     4489.38    320.62 o 
  -2   5   9     2266.64     2285.59    122.89 o 
  -1   5   9      722.08      669.01    256.93 o 
  -5   6   9      112.19      200.97    188.99 o 
  -4   6   9      353.51      360.71    206.31 o 
  -3   6   9      244.40      280.17    212.96 o 
  -1 -13  10      504.25      556.32    156.41 o 
   0 -13  10       21.48      316.32    203.22 o 
   1 -13  10     1336.99     1486.93    128.51 o 
   2 -13  10      147.34      244.27    212.08 o 
   3 -13  10      787.45      195.03    390.73 o 
   4 -13  10      343.94      153.73    342.74 o 
  -2 -12  10       23.48      233.57    299.44 o 
  -1 -12  10      459.23      476.35    101.35 o 
   0 -12  10     1282.00     1474.86    126.55 o 
   1 -12  10     1366.20     1680.41    118.48 o 
   2 -12  10       54.77      -93.83    338.04 o 
   3 -12  10       78.64      472.47    249.54 o 
   4 -12  10     1049.98     1145.69    171.09 o 
   5 -12  10     3428.20     4549.01    430.45 o 
  -3 -11  10     2271.32     2497.61    201.14 o 
  -2 -11  10      567.97      310.16    380.05 o 
  -1 -11  10      725.99      888.03    107.80 o 
   0 -11  10      516.00      528.59    233.69 o 
   1 -11  10     4067.42     5671.16    830.60 o 
   2 -11  10     6777.68     8053.38    474.85 o 
   3 -11  10     1932.13     2589.33    180.48 o 
   4 -11  10      962.00     1123.03    165.76 o 
   5 -11  10     1579.48     1847.07    190.43 o 
   6 -11  10     5015.64     7068.61    548.71 o 
  -4 -10  10      814.69     1243.42    153.10 o 
  -3 -10  10     2051.75     2558.77    233.10 o 
  -2 -10  10      462.27      640.27    126.46 o 
  -1 -10  10      532.84      769.32    125.02 o 
   0 -10  10     1645.88     2363.63    148.17 o 
   1 -10  10     7794.12     9086.74    860.14 o 
   2 -10  10     8122.83    10544.82    550.66 o 
   3 -10  10     9713.67    13402.10    825.35 o 
   4 -10  10     1914.87     2334.91    194.46 o 
   5 -10  10      184.29      147.07    144.41 o 
   6 -10  10     2180.40     2902.43    286.38 o 
  -5  -9  10       68.89     -196.31    348.03 o 
  -4  -9  10      203.90      409.94    305.46 o 
  -3  -9  10     2997.20     3749.96    213.88 o 
  -2  -9  10     8639.53    10199.19    700.12 o 
  -1  -9  10     4760.71     6075.22    352.56 o 
   0  -9  10     2118.68     2698.38    189.17 o 
   1  -9  10     2481.82     2919.15    222.18 o 
   2  -9  10    12571.99    14915.13    637.45 o 
   3  -9  10    15465.75    18734.02    991.12 o 
   4  -9  10      208.86     -352.71    388.64 o 
   5  -9  10      573.38      793.38    168.39 o 
   6  -9  10      438.37      314.80    405.32 o 
  -6  -8  10      347.54      453.22    399.31 o 
  -5  -8  10      867.87     1208.85    149.11 o 
  -4  -8  10     1042.86     1447.30    163.77 o 
  -3  -8  10     5978.46     6665.22    533.80 o 
  -2  -8  10     7007.77     8312.36    594.88 o 
  -1  -8  10    17989.28    19848.05    675.15 o 
   0  -8  10     8539.83     9376.89    494.22 o 
   1  -8  10      183.78      159.01    286.82 o 
   2  -8  10     2678.61     3013.52    161.80 o 
   3  -8  10     2763.12     2936.99    189.23 o 
   4  -8  10       58.33     -298.12    298.12 o 
   5  -8  10     1540.79     1406.96    174.46 o 
   6  -8  10      898.51      710.93    158.43 o 
  -6  -7  10     3589.60     3516.58    314.54 o 
  -5  -7  10     2725.88     2769.43    222.51 o 
  -4  -7  10     2692.08     2919.48    253.17 o 
  -3  -7  10     2061.42     2457.85    175.85 o 
  -2  -7  10    10496.08    11478.40    735.79 o 
  -1  -7  10    24924.90    23351.69   1290.10 o 
   0  -7  10      980.61      892.68     85.07 o 
   1  -7  10     2339.17     2102.78    196.87 o 
   2  -7  10     2145.75     1927.65    147.21 o 
   3  -7  10     2136.30     2157.49    151.20 o 
   4  -7  10      727.82     1031.08    132.46 o 
   5  -7  10      912.37      603.77    370.12 o 
  -7  -6  10     1669.07     1492.21    186.44 o 
  -6  -6  10     2639.05     2581.39    217.17 o 
  -5  -6  10    10956.27    11332.67    831.16 o 
  -4  -6  10    11099.37    10297.17    696.33 o 
  -2  -6  10      794.38      781.53    115.83 o 
  -1  -6  10     8876.73     7934.85    635.10 o 
   0  -6  10     1307.46     1347.64     93.69 o 
   1  -6  10     3502.41     3155.50    165.02 o 
   2  -6  10     4162.80     3983.08    199.30 o 
   3  -6  10      230.69      160.39    218.95 o 
   4  -6  10     1167.11     1187.74    118.51 o 
   5  -6  10      165.35      364.68    212.95 o 
   6  -6  10       76.54      165.03     87.17 o 
  -7  -5  10      928.60     -100.52    402.07 o 
  -6  -5  10     2322.43     1827.09    171.85 o 
  -5  -5  10    15676.11    13926.70    820.32 o 
  -4  -5  10     3287.39     3229.13    255.93 o 
  -3  -5  10     1595.78     1433.16    135.19 o 
  -2  -5  10     2666.67     2517.50    227.23 o 
  -1  -5  10     5976.52     6097.50    325.81 o 
   0  -5  10     2062.30     1946.80    122.98 o 
   1  -5  10     2039.06     1925.19    103.54 o 
   2  -5  10      214.75      163.98    180.02 o 
   3  -5  10      435.70      417.31    220.97 o 
   4  -5  10      756.48      682.29    104.51 o 
   5  -5  10     2403.55     2521.81    187.17 o 
   6  -5  10       16.86     -286.14    286.14 o 
  -8  -4  10     5280.56     5361.71    403.41 o 
  -7  -4  10       92.15      270.84    292.13 o 
  -6  -4  10       84.49     -116.45    242.89 o 
  -5  -4  10     8597.34     8074.65    626.01 o 
  -4  -4  10     3423.51     2868.84    240.62 o 
  -3  -4  10     3334.61     3464.83    279.96 o 
  -2  -4  10     5882.98     5681.73    452.56 o 
  -1  -4  10      368.53      443.91     60.31 o 
   0  -4  10     2748.46     2884.11    154.60 o 
   1  -4  10      476.20      284.95    147.81 o 
   2  -4  10       46.92       48.43    251.20 o 
   3  -4  10      325.44      332.10    179.03 o 
   4  -4  10     3473.53     3481.40    307.22 o 
   5  -4  10     4712.21     5021.57    414.69 o 
  -8  -3  10     3110.77     2972.12    237.85 o 
  -7  -3  10      228.47      191.00    243.57 o 
  -6  -3  10     1134.67     1018.62    125.16 o 
  -5  -3  10     4848.85     4533.93    349.48 o 
  -4  -3  10     1472.14     1319.84    113.21 o 
  -3  -3  10      804.70      713.63     95.86 o 
  -2  -3  10      352.14      279.53    189.02 o 
  -1  -3  10      284.79      249.05    148.41 o 
   0  -3  10      618.41      629.05     58.78 o 
   1  -3  10     9210.47     9839.50    360.84 o 
   2  -3  10     1571.65     1677.14    109.23 o 
   3  -3  10      519.77      568.41     81.87 o 
   4  -3  10      169.66       26.62    175.02 o 
   5  -3  10      154.90       29.95    223.60 o 
  -8  -2  10     2590.68     2638.48    203.17 o 
  -7  -2  10     1099.90     1220.29    128.49 o 
  -6  -2  10     1771.33     1730.15    144.51 o 
  -5  -2  10      521.96      427.97    223.64 o 
  -4  -2  10     1554.35     1534.32    161.82 o 
  -3  -2  10      321.37      341.42     77.87 o 
  -2  -2  10      345.16      213.36    153.41 o 
  -1  -2  10      466.12      499.12     66.56 o 
   0  -2  10     4339.87     4352.29    272.08 o 
   1  -2  10    14142.96    15173.35    428.94 o 
   2  -2  10      340.04      448.20     99.16 o 
   3  -2  10     5667.47     5391.78    368.21 o 
   4  -2  10     1597.55     1511.50    155.81 o 
  -8  -1  10      230.61      104.48    248.23 o 
  -7  -1  10      166.74      121.12    218.28 o 
  -6  -1  10       89.89      218.27    204.29 o 
  -5  -1  10      222.63       99.82    190.33 o 
  -4  -1  10      267.92      156.40    198.99 o 
  -3  -1  10     9882.75     9497.34    523.58 o 
  -2  -1  10     5834.60     5675.56    281.11 o 
  -1  -1  10     1683.40     1709.01     82.28 o 
   0  -1  10      331.62      370.17    277.86 o 
   1  -1  10      217.05      132.97    123.96 o 
   2  -1  10     3638.57     3881.98    222.38 o 
   3  -1  10      744.29      396.05    237.63 o 
   4  -1  10      699.68      744.82    103.17 o 
  -8   0  10      369.33      419.95    276.19 o 
  -7   0  10      104.00      177.68    190.99 o 
  -6   0  10      930.04      497.28    249.64 o 
  -5   0  10      184.19       97.16    184.34 o 
  -4   0  10      932.43     1011.23    117.17 o 
  -3   0  10    13549.73    12648.08    582.01 o 
  -2   0  10       58.91      -48.20    121.06 o 
  -1   0  10    10244.37    10792.40    371.06 o 
   0   0  10     4122.78     4064.37    211.63 o 
   1   0  10     1772.27     1783.52    101.03 o 
   2   0  10      719.41      730.54     69.86 o 
   3   0  10      767.20      949.85    103.84 o 
  -8   1  10       17.35       76.52     85.18 o 
  -7   1  10     3302.01     3508.26    289.19 o 
  -6   1  10     5027.27     6499.31    432.80 o 
  -5   1  10     1196.67     1250.34    103.86 o 
  -4   1  10     2225.46     2069.58    157.20 o 
  -3   1  10      124.23      135.75    183.67 o 
  -2   1  10     2398.99     2148.82    240.82 o 
  -1   1  10      760.32      657.99    112.16 o 
   0   1  10     1156.78     1186.41     72.38 o 
   1   1  10     4383.92     4262.40    235.69 o 
   2   1  10     2185.94     2283.24    121.26 o 
  -8   2  10        5.15     -251.53    251.53 o 
  -7   2  10     3991.52     4381.59    324.59 o 
  -6   2  10      123.00      105.14     81.19 o 
  -5   2  10     5563.08     6422.09    440.90 o 
  -4   2  10     2995.27     3203.57    245.20 o 
  -3   2  10     1437.76     1404.94    102.54 o 
  -2   2  10      936.19      875.21    237.32 o 
  -1   2  10     1254.24     1292.36     89.82 o 
   0   2  10     3511.22     3754.70    261.56 o 
   1   2  10     1266.34     1363.11     87.32 o 
  -7   3  10       24.56      145.73    200.30 o 
  -6   3  10      226.22      215.62    190.33 o 
  -5   3  10      264.59      260.88    188.34 o 
  -4   3  10     1156.48     1262.93    104.52 o 
  -3   3  10     5465.03     4732.69    342.15 o 
  -2   3  10     2873.22     2945.54    149.37 o 
  -1   3  10     2291.14     2174.59    139.37 o 
   0   3  10      709.17      709.45     68.02 o 
  -6   4  10      778.64      396.05    280.23 o 
  -5   4  10      640.88      784.07     99.17 o 
  -4   4  10     2980.19     3195.87    271.15 o 
  -3   4  10     1588.92     1901.67    174.45 o 
  -2   4  10      396.16      347.95     68.27 o 
  -1   4  10     3185.45     2946.19    172.14 o 
   0 -13  11     3227.43     3409.31    185.44 o 
   1 -13  11     3671.57     4224.96    219.59 o 
   2 -13  11     1033.19     1192.38    258.29 o 
   3 -13  11      129.46      199.64    316.09 o 
  -2 -12  11      948.21      613.08    402.73 o 
  -1 -12  11      594.46      695.53    260.26 o 
   0 -12  11     4222.29     4907.96    296.62 o 
   1 -12  11     6374.66     8185.04    580.76 o 
   2 -12  11      149.86      324.96    250.55 o 
   4 -12  11      507.91      308.15    417.31 o 
  -3 -11  11     4390.11     5773.86    492.60 o 
  -2 -11  11     2235.91     2532.25    199.81 o 
  -1 -11  11       72.18      115.12    354.35 o 
   0 -11  11     1410.14     1856.79    131.57 o 
   1 -11  11     1267.57     1317.17    303.60 o 
   2 -11  11      174.27      164.32    208.93 o 
   3 -11  11     2995.32     3888.25    303.14 o 
   4 -11  11     1353.33     1836.91    190.42 o 
   5 -11  11      348.61      571.68    387.33 o 
  -4 -10  11     2040.79     2464.72    229.76 o 
  -3 -10  11     7112.86     8303.33    625.99 o 
  -2 -10  11      480.22      216.97    381.37 o 
  -1 -10  11      292.71      436.08    236.98 o 
   0 -10  11     2398.64     3025.45    215.49 o 
   1 -10  11     1694.79     2047.39    130.81 o 
   2 -10  11      422.79      -88.85    420.63 o 
   3 -10  11     1222.14     1571.22    179.09 o 
   4 -10  11        2.92        0.00    285.47 o 
   5 -10  11      402.28      464.54    457.22 o 
  -5  -9  11       83.56      -49.91    318.75 o 
  -4  -9  11      698.88      696.24    368.09 o 
  -3  -9  11     3137.10     3983.91    273.19 o 
  -2  -9  11      737.97      297.54    392.06 o 
  -1  -9  11     4261.32     4631.42    309.02 o 
   0  -9  11     3125.30     4078.43    251.24 o 
   1  -9  11      233.44     -116.44    256.34 o 
   2  -9  11     1562.85     1697.13    121.68 o 
   3  -9  11      466.79      480.54    346.09 o 
   4  -9  11      103.54      -52.57    361.34 o 
   5  -9  11       16.81      283.47    304.77 o 
  -6  -8  11     1003.11     1276.12    180.40 o 
  -5  -8  11      126.03      -97.82    308.77 o 
  -4  -8  11     2232.42     2184.67    188.49 o 
  -3  -8  11     3016.22     3087.04    195.90 o 
  -2  -8  11      294.94      292.16    274.19 o 
  -1  -8  11     1363.19     1465.89    116.84 o 
   0  -8  11        4.29        6.77    197.63 o 
   1  -8  11      731.34      844.01     90.68 o 
   2  -8  11     2053.50     1693.11    123.86 o 
   3  -8  11     4588.90     4148.63    359.39 o 
   4  -8  11       16.68      -94.49    276.15 o 
   5  -8  11       56.89      463.81    321.41 o 
  -6  -7  11      778.15      451.30    416.69 o 
  -5  -7  11     1966.11     1722.87    186.47 o 
  -4  -7  11     2717.29     2746.82    201.20 o 
  -3  -7  11      191.11      254.22    274.85 o 
  -2  -7  11     1994.87     1886.26    179.83 o 
  -1  -7  11     1708.55     1481.20    151.51 o 
   0  -7  11       31.36      -16.11    265.51 o 
   1  -7  11      419.85      180.82    216.31 o 
   2  -7  11     5464.80     4584.58    276.12 o 
   3  -7  11     7338.17     6458.85    484.66 o 
   4  -7  11      610.89      605.03    117.81 o 
   5  -7  11     2084.34     2280.32    217.11 o 
  -7  -6  11     1614.59     1476.17    173.78 o 
  -6  -6  11       88.92      444.52    284.15 o 
  -5  -6  11      169.03      250.88    111.13 o 
  -4  -6  11       19.14     -206.95    290.13 o 
  -3  -6  11      314.44      547.73    276.19 o 
  -2  -6  11     1071.71     1073.89    126.50 o 
  -1  -6  11    10495.36     9653.10    465.77 o 
   0  -6  11     1711.00     1575.54    111.78 o 
   1  -6  11      949.28      983.10    273.95 o 
   2  -6  11       15.99       67.51    171.68 o 
   3  -6  11      650.53      557.79     99.84 o 
   4  -6  11     2818.09     2636.86    209.19 o 
   5  -6  11      393.53      153.07    259.56 o 
  -7  -5  11      134.41       99.15    282.16 o 
  -6  -5  11      671.54      574.42    137.12 o 
  -5  -5  11      925.78      539.21    338.84 o 
  -4  -5  11      369.39      257.56    223.62 o 
  -3  -5  11      594.40      597.72    114.49 o 
  -2  -5  11     4212.37     3954.73    299.39 o 
  -1  -5  11    12961.60    11707.22    860.16 o 
   0  -5  11     1273.50     1276.90     83.55 o 
   1  -5  11     7265.41     6886.83    357.84 o 
   2  -5  11     2212.89     1867.99     98.43 o 
   3  -5  11     3191.24     2522.80    188.58 o 
   4  -5  11      842.98      690.29    109.17 o 
   5  -5  11      378.14      176.36    242.25 o 
  -7  -4  11       61.26      135.08    319.41 o 
  -6  -4  11      236.55      -78.53    313.45 o 
  -5  -4  11     7484.72     6995.49    527.43 o 
  -4  -4  11     3596.52     3445.32    283.28 o 
  -3  -4  11     2690.95     2507.22    217.87 o 
  -2  -4  11      622.96      336.14    274.90 o 
  -1  -4  11      245.20      157.42    130.66 o 
   0  -4  11     4685.70     4199.32    235.72 o 
   1  -4  11     1231.74     1138.52     86.22 o 
   2  -4  11      686.19      716.43     68.00 o 
   3  -4  11     3222.15     3254.40    241.88 o 
   4  -4  11     3498.30     3316.51    245.89 o 
  -8  -3  11      665.16      527.15    145.10 o 
  -7  -3  11      213.56      193.66    265.53 o 
  -6  -3  11      279.69      337.41    111.14 o 
  -5  -3  11     8193.82     7716.40    577.70 o 
  -4  -3  11      156.52      198.98     86.51 o 
  -3  -3  11     7722.60     7166.90    506.91 o 
  -2  -3  11     3224.09     3710.84    245.92 o 
  -1  -3  11     3755.26     3560.90    251.65 o 
   0  -3  11     1203.95     1178.20     72.50 o 
   1  -3  11     1140.43     1076.39     96.20 o 
   2  -3  11     3513.89     3390.09    230.59 o 
   3  -3  11     1364.28     1216.42    118.51 o 
   4  -3  11     1693.78     1691.98    127.85 o 
  -8  -2  11     2111.73     2200.36    195.80 o 
  -7  -2  11     1131.30      949.33    133.15 o 
  -6  -2  11     1133.31     1129.77    128.49 o 
  -5  -2  11       25.23       28.61    203.62 o 
  -4  -2  11     2172.93     1945.65    137.88 o 
  -3  -2  11      782.49      605.09     92.53 o 
  -2  -2  11      629.98      512.80    114.49 o 
  -1  -2  11     6264.04     6298.39    309.67 o 
   0  -2  11     6754.43     6987.86    417.17 o 
   1  -2  11     5650.91     5396.05    264.39 o 
   2  -2  11      367.53      170.94    145.09 o 
   3  -2  11      110.65      116.45    210.28 o 
  -8  -1  11       97.00      -36.60    266.18 o 
  -7  -1  11     3002.24     2847.49    194.54 o 
  -6  -1  11     1289.25     1235.70    126.50 o 
  -5  -1  11     1409.87     1570.05    165.13 o 
  -4  -1  11     1219.64     1243.70    105.20 o 
  -3  -1  11     1896.19     1938.07    136.53 o 
  -2  -1  11     5247.80     5192.88    253.02 o 
  -1  -1  11     1722.73     1692.83     92.38 o 
   0  -1  11     2072.37     2094.97    121.04 o 
   1  -1  11     7277.05     7401.39    358.70 o 
   2  -1  11     1743.25     1930.81    209.43 o 
   3  -1  11      304.31      210.30    210.30 o 
  -8   0  11      132.23      278.16    213.61 o 
  -7   0  11      170.24      417.92    225.59 o 
  -6   0  11      716.62      433.32    270.24 o 
  -5   0  11     5255.99     5508.82    386.82 o 
  -4   0  11     4699.38     4700.92    350.07 o 
  -3   0  11     5677.07     5498.22    429.61 o 
  -2   0  11     1764.59     1704.62    225.42 o 
  -1   0  11      134.26     -145.60    213.28 o 
   0   0  11     5552.75     5821.12    310.80 o 
   1   0  11     9511.69     9303.11    415.20 o 
   2   0  11      610.53      575.61    104.16 o 
  -7   1  11      798.69      928.56    106.50 o 
  -6   1  11     2943.53     2921.40    202.53 o 
  -5   1  11     1473.48     1489.48    121.85 o 
  -4   1  11     1430.13     1323.67    113.19 o 
  -3   1  11     9696.05     9917.06    557.93 o 
  -2   1  11     5173.32     5311.24    296.43 o 
  -1   1  11      334.17      329.08    144.24 o 
   0   1  11     1322.15     1433.21     86.83 o 
   1   1  11       86.97     -129.32    155.74 o 
  -7   2  11     2567.17     2493.16    183.17 o 
  -6   2  11     2403.31     2345.20    175.84 o 
  -5   2  11       67.61      112.46    202.96 o 
  -4   2  11     2797.15     2941.22    204.52 o 
  -3   2  11    11051.09    11543.21    590.90 o 
  -2   2  11     1252.84     1407.57     89.20 o 
  -1   2  11      216.55      150.22    142.78 o 
   0   2  11      467.62      273.05    176.27 o 
  -6   3  11     4535.15     5104.08    402.62 o 
  -5   3  11      228.59     -177.02    280.17 o 
  -4   3  11      246.57       43.92     89.18 o 
  -3   3  11       30.95       24.62     85.18 o 
  -2   3  11      103.10      200.65     82.40 o 
  -1 -12  12      126.79     -233.66    246.47 o 
   0 -12  12      769.58      948.24    371.75 o 
   1 -12  12      599.05     1009.30    353.76 o 
   2 -12  12       14.20       28.75    223.25 o 
  -3 -11  12      249.92        0.00    385.32 o 
  -2 -11  12        3.36     -373.30    373.30 o 
  -1 -11  12      381.66      728.46    122.46 o 
   0 -11  12     1614.67     1789.71    129.46 o 
   1 -11  12     3351.12     4037.46    199.93 o 
   2 -11  12       28.77      201.78    205.77 o 
   3 -11  12       55.71     -302.11    349.36 o 
   4 -11  12      148.89      431.22    275.50 o 
  -4 -10  12      642.68     -341.45    443.28 o 
  -3 -10  12      878.32      899.31    151.77 o 
  -2 -10  12       45.56     -342.04    342.04 o 
  -1 -10  12       93.86      -22.50    204.66 o 
   0 -10  12     2802.81     2973.11    187.04 o 
   1 -10  12     3595.73     4114.13    288.90 o 
   2 -10  12      530.87      715.44    147.85 o 
   3 -10  12     1822.56     2298.75    181.13 o 
   4 -10  12     1063.41     1354.04    176.41 o 
  -4  -9  12      675.03      619.01    353.44 o 
  -3  -9  12     4818.76     6553.45    554.73 o 
  -2  -9  12      437.92      655.57    134.44 o 
  -1  -9  12      691.28      575.60    245.15 o 
   0  -9  12       27.19     -307.43    307.43 o 
   1  -9  12     1410.60     1399.30    118.10 o 
   2  -9  12     2929.27     3050.86    176.83 o 
   3  -9  12      130.25      446.53    332.73 o 
   4  -9  12      319.56      264.21    312.79 o 
  -5  -8  12      161.08       49.24    328.74 o 
  -4  -8  12     1099.32     1431.98    158.44 o 
  -3  -8  12     4220.31     4507.00    454.63 o 
  -2  -8  12      636.52      892.58    135.12 o 
  -1  -8  12     4194.64     3422.53    287.66 o 
   0  -8  12     1334.87     1436.63    102.52 o 
   1  -8  12     3048.73     2557.66    181.00 o 
   2  -8  12     1344.93     1258.24    114.82 o 
   3  -8  12      421.82      394.67    119.13 o 
   4  -8  12     1044.08     1243.53    145.12 o 
  -6  -7  12      690.68      155.75    348.78 o 
  -5  -7  12     1175.42     1119.78    167.10 o 
  -4  -7  12       31.84     -232.90    326.06 o 
  -3  -7  12      457.65     -390.02    390.02 o 
  -2  -7  12     3413.89     3050.95    247.25 o 
  -1  -7  12      200.04      243.97    108.14 o 
   0  -7  12      390.82      247.01     79.90 o 
   1  -7  12     3805.01     3471.55    352.94 o 
   2  -7  12     5949.40     5151.16    291.60 o 
   3  -7  12     3848.73     3311.78    204.61 o 
   4  -7  12      130.61        0.00    293.47 o 
  -6  -6  12       56.97     -297.45    320.08 o 
  -5  -6  12     2780.19     2302.35    199.86 o 
  -4  -6  12      833.07      793.47    123.15 o 
  -3  -6  12     1776.80     1502.38    159.16 o 
  -2  -6  12     1825.18     1822.77    183.81 o 
  -1  -6  12     1198.40     1091.64    194.08 o 
   0  -6  12     2501.73     2282.58    347.41 o 
   1  -6  12     1672.26     1663.23    103.01 o 
   2  -6  12     5035.11     4678.65    266.71 o 
   3  -6  12     5240.44     4661.37    375.44 o 
   4  -6  12      336.10      -37.27    257.55 o 
  -6  -5  12     1192.65      639.11    359.50 o 
  -5  -5  12      127.42       41.92    278.16 o 
  -4  -5  12      260.37      113.80    271.52 o 
  -3  -5  12     4273.37     4338.18    332.68 o 
  -2  -5  12     7012.02     5837.62    437.24 o 
  -1  -5  12     8666.76     7640.40    409.50 o 
   0  -5  12      773.53      829.63    156.10 o 
   1  -5  12      134.73      273.06    165.87 o 
   2  -5  12     7587.89     7535.12    438.59 o 
   3  -5  12     7643.87     8179.46    569.37 o 
   4  -5  12      222.95      175.69    255.55 o 
  -7  -4  12      441.52     -270.87    332.10 o 
  -6  -4  12     1134.29     1065.17    152.45 o 
  -5  -4  12     1610.40     1379.03    151.82 o 
  -4  -4  12     3057.95     2719.89    235.87 o 
  -3  -4  12     1258.46     1334.26    119.84 o 
  -2  -4  12     4438.10     3999.88    348.71 o 
  -1  -4  12    13041.94    11770.57    555.87 o 
   0  -4  12     3304.94     3372.57    207.17 o 
   1  -4  12      789.45      592.18    258.94 o 
   2  -4  12     1959.89     1929.71    133.86 o 
  -7  -3  12     2227.42     1933.41    171.83 o 
  -6  -3  12     3159.18     2579.84    211.88 o 
  -5  -3  12     6200.95     6755.71    492.37 o 
  -4  -3  12     2421.79     2330.77    179.19 o 
  -3  -3  12      142.37     -179.68    242.23 o 
  -2  -3  12     8385.74     8203.22    547.01 o 
  -1  -3  12    15242.87    15523.21    502.78 o 
   0  -3  12      595.00      419.71    156.27 o 
   1  -3  12       44.59       93.39    142.29 o 
   2  -3  12      447.64      312.32    184.36 o 
   3  -3  12      752.36      571.10    107.83 o 
  -7  -2  12      588.14      746.78    121.80 o 
  -6  -2  12     1706.34     1897.78    159.15 o 
  -5  -2  12    11676.12    11870.25    678.03 o 
  -4  -2  12     5455.37     5199.79    392.19 o 
  -3  -2  12      292.65      403.97     85.19 o 
  -2  -2  12     1283.53     1192.85    119.18 o 
  -1  -2  12       76.30       56.42    125.38 o 
   0  -2  12      583.02      419.61    136.78 o 
   1  -2  12        4.66       50.95    120.37 o 
   2  -2  12       67.85       82.92    135.75 o 
  -7  -1  12       54.21     -105.81    278.82 o 
  -6  -1  12     2164.18     2243.77    189.15 o 
  -5  -1  12    10851.90    10588.12    616.26 o 
  -4  -1  12      987.92      878.06    108.51 o 
  -3  -1  12      183.69      312.77    182.34 o 
  -2  -1  12      625.22      658.53     82.87 o 
  -1  -1  12      899.58      782.18    216.34 o 
   0  -1  12       18.11      -24.30    156.71 o 
   1  -1  12       90.92       11.78    157.90 o 
  -6   0  12      201.70      288.15    200.31 o 
  -5   0  12       28.91      -61.22    220.26 o 
  -4   0  12      189.53      113.13    204.97 o 
  -3   0  12       44.43      228.91    146.40 o 
  -2   0  12       55.88        7.12    156.71 o 
  -1   0  12      399.63      389.57     68.59 o 
   0   0  12      714.68      384.85    188.03 o 
  -6   1  12      144.44       95.83    253.54 o 
  -5   1  12      398.74      -92.51    255.56 o 
  -4   1  12       18.07      318.74    198.96 o 
  -3   1  12      133.67      356.02    204.96 o 
  -2   1  12      477.96      448.82    100.02 o 
  -1   1  12      109.17      116.07    180.34 o 
  -4   2  12      361.01      320.11    102.49 o 
  -3   2  12      918.28     1018.46    111.17 o 
  -1 -11  13     1362.72     1735.61    127.41 o 
   0 -11  13     1005.37     1259.04    112.21 o 
   1 -11  13      192.28       61.74    216.81 o 
   2 -11  13      623.05      540.16    278.59 o 
  -3 -10  13       18.59     -344.69    344.69 o 
  -2 -10  13      100.31       65.88    141.74 o 
  -1 -10  13     1806.89     1886.51    160.82 o 
   0 -10  13     4386.97     5031.13    305.12 o 
   1 -10  13     3701.04     4049.91    326.54 o 
   2 -10  13      161.60      172.12    232.57 o 
   3 -10  13      228.28        0.00    342.72 o 
  -4  -9  13      936.40     1109.00    173.07 o 
  -3  -9  13      635.97      665.59    356.76 o 
  -2  -9  13     1099.95      655.74    402.10 o 
  -1  -9  13     1091.95     1144.95    118.63 o 
   0  -9  13     4869.05     4318.03    247.97 o 
   1  -9  13     6809.34     6591.53    325.92 o 
   2  -9  13      670.44      352.48    250.09 o 
   3  -9  13      876.33      927.92    146.44 o 
  -4  -8  13     3265.66     3049.59    259.85 o 
  -3  -8  13     5448.08     4653.61    415.48 o 
  -2  -8  13      775.52      724.22    147.11 o 
  -1  -8  13      150.58      251.06    184.21 o 
   0  -8  13     7168.15     5354.96    301.69 o 
   1  -8  13     6749.35     5561.63    402.04 o 
   2  -8  13      353.05      213.53    236.56 o 
   3  -8  13       28.99        8.65    115.12 o 
  -5  -7  13      493.79      103.16    342.76 o 
  -4  -7  13     3195.94     2209.39    210.55 o 
  -3  -7  13    10388.35     9860.45    710.38 o 
  -2  -7  13     2185.42     1697.06    169.17 o 
  -1  -7  13      722.64      802.53    125.01 o 
   0  -7  13     2179.94     1806.56    119.22 o 
   1  -7  13       47.14     -230.74    230.74 o 
   2  -7  13      710.89      615.42    100.51 o 
   3  -7  13        1.31       42.59    210.94 o 
  -5  -6  13       64.36     -240.23    336.05 o 
  -4  -6  13     4793.99     4154.38    343.36 o 
  -3  -6  13     8844.01     8565.59    613.78 o 
  -2  -6  13      440.81      409.98    125.79 o 
  -1  -6  13       19.08       18.26    156.47 o 
   0  -6  13      526.67      387.75     74.77 o 
   1  -6  13     1322.86     1233.99    151.80 o 
   2  -6  13      124.30      315.70    168.60 o 
   3  -6  13       80.21      309.43    256.86 o 
  -6  -5  13     2175.58     1906.71    185.81 o 
  -5  -5  13      143.78     -366.67    366.67 o 
  -4  -5  13     1123.65     1240.93    143.13 o 
  -3  -5  13        7.35       75.86    234.90 o 
  -2  -5  13      866.44      876.02    125.81 o 
  -1  -5  13       18.72     -110.24    227.91 o 
   0  -5  13        6.01      151.83    159.51 o 
   1  -5  13      363.67      540.16    107.48 o 
   2  -5  13     1270.79     1150.79     93.42 o 
  -6  -4  13      335.76      499.80    117.80 o 
  -5  -4  13       63.81       78.52    297.45 o 
  -4  -4  13      195.95        0.00    268.19 o 
  -3  -4  13      819.89      386.08    308.86 o 
  -2  -4  13      146.74     -170.36    264.86 o 
  -1  -4  13      280.26       95.33    192.36 o 
   0  -4  13       28.07       84.25    194.97 o 
   1  -4  13      136.59       96.89    170.58 o 
   2  -4  13      247.60      176.75    169.96 o 
  -6  -3  13      195.38      117.79    246.23 o 
  -5  -3  13       35.88       73.86    243.55 o 
  -4  -3  13        5.55      204.95    204.95 o 
  -3  -3  13      272.01      166.38    256.88 o 
  -2  -3  13     1124.68     1054.53    137.14 o 
  -1  -3  13     2098.06     2202.21    124.16 o 
   0  -3  13     1010.87     1060.19     82.37 o 
   1  -3  13     3070.44     3006.14    175.87 o 
  -6  -2  13       59.60      190.98    111.79 o 
  -5  -2  13      278.67      492.47    277.51 o 
  -4  -2  13      222.76      163.04    236.91 o 
  -3  -2  13      451.70      642.92    109.82 o 
  -2  -2  13       20.73      -10.43    168.61 o 
  -1  -2  13      420.20      535.37     71.42 o 
   0  -2  13      404.59      239.85     98.55 o 
  -5  -1  13     1615.11     1383.63    143.82 o 
  -4  -1  13      202.28      320.10    216.95 o 
  -3  -1  13     3590.41     3578.44    291.87 o 
  -2  -1  13       49.18       97.32    160.70 o 
  -1  -1  13      615.21      597.90    276.22 o 
  -4   0  13       16.24      -64.55    231.57 o 
  -3   0  13      388.63       32.61    228.28 o 
  -2   0  13       94.38      193.77    163.70 o 
  -1 -10  14      283.64      451.91    235.48 o 
   0 -10  14      465.68      354.51    276.59 o 
   1 -10  14       15.49      110.83    420.88 o 
  -2  -9  14       90.23      496.43    290.14 o 
  -1  -9  14      919.95      144.34    275.15 o 
   0  -9  14      332.20      240.68    256.89 o 
   1  -9  14       29.66      413.38    226.00 o 
  -3  -8  14       51.04        0.00    348.69 o 
  -2  -8  14       10.24     -145.73    346.69 o 
  -1  -8  14      151.09       72.69    231.98 o 
   0  -8  14     1480.16     1301.60    170.45 o 
   1  -8  14      875.81      711.76    103.40 o 
  -4  -7  14      246.01     -340.73    340.73 o 
  -3  -7  14      229.65      141.75    293.48 o 
  -2  -7  14       19.72     -227.58    299.44 o 
  -1  -7  14      276.90      361.10    115.86 o 
   0  -7  14      467.96      245.51    248.68 o 
   1  -7  14      182.32      197.79    199.23 o 
  -4  -6  14      790.69      187.71    392.06 o 
  -3  -6  14     1771.44     1366.41    175.13 o 
  -2  -6  14      729.68      -41.93    323.49 o 
  -1  -6  14     2293.36     1947.29    132.24 o 
   0  -6  14      232.57      259.66    105.44 o 
   1  -6  14      121.42      243.61     90.77 o 
  -4  -5  14      177.86     -326.08    326.08 o 
  -3  -5  14      840.42      562.47    143.78 o 
  -2  -5  14      309.26      541.72    304.14 o 
  -1  -5  14      163.90       31.37    186.77 o 
   0  -5  14       21.09      260.04    149.98 o 
   1  -5  14     1382.49     1459.47    104.46 o 
  -4  -4  14      109.85      198.31    272.17 o 
  -3  -4  14      523.94      618.97    350.09 o 
  -2  -4  14      196.92      416.59    259.54 o 
  -1  -4  14      700.66      803.58    297.19 o 
   0  -4  14     2957.65     2749.35    146.89 o 
  -4  -3  14      129.94      260.86    108.47 o 
  -3  -3  14     1856.80     1777.97    158.49 o 
  -2  -3  14     2600.13     3075.38    231.80 o 
  -1  -3  14     1474.32     1258.42    184.43 o 
                                                 
